# Supplementary material for: Identification of Potential Genomic Alterations and the circRNA-miRNA-mRNA Regulatory Network in Primary and Recurrent Synovial Sarcomas
Source: Front Mol Biosci. 2021 Aug 13;8:707151. doi: 10.3389/fmolb.2021.707151 (PMC8414803; doi:10.3389/fmolb.2021.707151)
Supplement: Supplementary file 1 [file DataSheet1.xls]

## Sheet: result2
CHR	SNP	BP	A1	F_A	F_U	A2	CHISQ	P	OR
2	exm269297	220405229	G	0.9	0	A	16.36	5.228e-05	NA
7	exm633878	92028005	C	0	1	G	16	6.334e-05	0
11	exm2267225	111102839	A	0	1	G	16	6.334e-05	0
16	exm1257255	72821341	A	1	0	G	16	6.334e-05	NA
12	exm1006711	53189801	A	0.1	1	G	14.4	0.0001478	0
7	exm-rs17172694	46437154	A	0	0.875	C	14.32	0.0001544	0
9	exm742219	19446293	G	0.875	0	A	14.32	0.0001544	NA
17	exm1322892	39969495	G	0	0.875	A	14.32	0.0001544	0
11	exm940136	73620635	G	0	1	A	14	0.0001828	0
15	exm1172529	68605169	G	1	0	A	14	0.0001828	NA
1	exm54587	45469240	G	0	0.8	A	13.33	0.0002607	0
10	exm844952	97918502	C	0.8	0	A	13.33	0.0002607	NA
15	exm1189786	91034776	A	0.8	0	G	13.33	0.0002607	NA
1	exm145881	209823425	G	0	0.875	A	12.44	0.0004192	0
3	exm360585	155571651	G	0.875	0	A	12.44	0.0004192	NA
17	exm1315783	36912149	G	0.875	0	A	12.44	0.0004192	NA
18	exm2260735	18520354	A	0	0.875	C	12.44	0.0004192	0
20	exm1547297	45717928	G	0.875	0	A	12.44	0.0004192	NA
3	exm374787	195501162	G	1	0.1	A	12.34	0.0004427	NA
8	exm705022	69699756	A	0.1	1	G	12.34	0.0004427	0
9	exm791707	135554520	A	1	0.1	G	12.34	0.0004427	NA
11	exm885021	6411836	G	1	0.1	A	12.34	0.0004427	NA
16	exm1211108	3434636	A	0.1	1	C	12.34	0.0004427	0
19	exm1475025	43576029	A	1	0.1	G	12.34	0.0004427	NA
23	exm1666251	153688789	A	0.8333	0	G	12.12	0.0004985	NA
1	exm126946	179087875	A	0	1	C	12	0.000532	0
6	exm556195	53516869	C	1	0	A	12	0.000532	NA
9	exm774153	116356458	A	0	1	G	12	0.000532	0
11	exm914472	60183655	A	0	1	G	12	0.000532	0
11	exm956336	113270024	A	0	1	G	12	0.000532	0
12	exm1054809	133682198	A	0	1	G	12	0.000532	0
2	exm169947	1647186	A	0.8	0	G	11.52	0.0006885	NA
2	exm183794	29455225	C	0	0.8	G	11.52	0.0006885	0
7	exm656703	128526974	A	0	0.8	G	11.52	0.0006885	0
7	exm662781	140389398	A	0	0.8	G	11.52	0.0006885	0
12	exm1002630	51112509	G	0	0.8	A	11.52	0.0006885	0
22	exm1613783	42526670	G	0	0.8	A	11.52	0.0006885	0
1	exm1783186	26669607	A	0	0.75	G	11.25	0.0007962	0
1	exm102376	153520235	A	0.75	0	G	11.25	0.0007962	NA
2	exm179887	27351355	A	0	0.75	C	11.25	0.0007962	0
5	exm463771	79032666	G	0	0.75	A	11.25	0.0007962	0
6	exm546623	42074872	A	0	0.75	C	11.25	0.0007962	0
8	exm2270835	26723049	A	0	0.75	G	11.25	0.0007962	0
11	exm943180	76892617	C	0	0.75	G	11.25	0.0007962	0
12	exm1003809	52306909	A	0.75	0	G	11.25	0.0007962	NA
12	exm1036887	111078234	A	0.75	0	G	11.25	0.0007962	NA
15	exm1148541	40585189	A	0	0.75	C	11.25	0.0007962	0
15	exm1156572	43821989	C	0.75	0	A	11.25	0.0007962	NA
22	exm2275261	20786033	G	0.75	0	A	11.25	0.0007962	NA
4	exm429708	154669906	A	0.1	0.875	G	10.81	0.001009	0.01587
5	exm509139	178413688	G	0.875	0.1	A	10.81	0.001009	63
3	exm2032255	10255225	G	0.7	0	A	10.77	0.001032	NA
6	exm524505	28117273	A	0	0.7	G	10.77	0.001032	0
6	exm550468	43581935	A	0	0.7	G	10.77	0.001032	0
7	exm600918	3990590	G	0.7	0	A	10.77	0.001032	NA
7	exm635394	94293030	T	0	0.7	A	10.77	0.001032	0
9	exm750305	35906519	G	0.7	0	A	10.77	0.001032	NA
17	exm1303287	19618436	G	0	0.7	A	10.77	0.001032	0
1	exm42989	35227522	A	0	0.875	G	10.5	0.001194	0
1	exm50392	42048122	A	0.125	1	G	10.5	0.001194	0
3	exm303047	40464893	A	0.125	1	G	10.5	0.001194	0
7	exm608588	21765452	A	0.125	1	G	10.5	0.001194	0
11	exm2277008	6519491	G	0.125	1	A	10.5	0.001194	0
19	exm1413284	6047495	G	0.125	1	A	10.5	0.001194	0
2	exm-IND2-234396361	234731623	D	0	0.8333	I	10.37	0.001281	0
3	exm359422	151164917	C	0.8333	0	A	10.37	0.001281	NA
7	exm609007	21948001	A	0	0.8333	G	10.37	0.001281	0
10	exm854431	105926424	A	0	0.8333	G	10.37	0.001281	0
12	exm1001564	50232169	T	0	0.8333	A	10.37	0.001281	0
14	exm1122047	92537379	A	0	0.8333	G	10.37	0.001281	0
17	exm1898317	67023477	A	0	0.8333	T	10.37	0.001281	0
10	exm867114	134752258	A	0.1	1	C	10.08	0.001499	0
17	exm-rs7217319	38924	G	0.1	1	A	10.08	0.001499	0
22	exm1601638	32014112	G	0.1	1	A	10.08	0.001499	0
1	exm636	905669	G	1	0	C	10	0.001565	NA
1	exm112812	158517558	A	0	1	G	10	0.001565	0
1	exm117249	161126806	A	0	1	G	10	0.001565	0
2	exm176904	24522800	A	0	1	G	10	0.001565	0
3	exm314447	49282098	A	0	1	G	10	0.001565	0
6	exm513639	4069166	A	0	1	G	10	0.001565	0
8	exm697982	41552791	A	0	1	G	10	0.001565	0
9	exm-rs1333111	9416962	G	0	1	A	10	0.001565	0
15	exm1186826	89401134	G	1	0	A	10	0.001565	NA
17	exm1290260	7838371	G	1	0	A	10	0.001565	NA
20	exm1549443	48744668	A	0	1	G	10	0.001565	0
22	exm1598881	30415983	A	0	1	G	10	0.001565	0
7	exm676320	157985171	G	0.8	0.1	A	9.899	0.001654	36
9	exm748694	35555392	A	0.1	0.8	G	9.899	0.001654	0.02778
10	exm846745	99330146	C	0.8	0.1	A	9.899	0.001654	36
13	exm1067770	46725163	C	0.8	0.1	A	9.899	0.001654	36
22	exm1602083	32270378	G	0.8	0.1	A	9.899	0.001654	36
1	exm6352	2542778	A	0	0.75	G	9.6	0.001946	0
1	exm21527	16525657	A	0	0.75	G	9.6	0.001946	0
1	exm141388	204589101	A	0.2	1	G	9.6	0.001946	0
4	exm416631	104066461	A	0.75	0	G	9.6	0.001946	NA
5	exm462820	77425062	A	0	0.75	G	9.6	0.001946	0
6	exm547481	42890933	G	0.75	0	A	9.6	0.001946	NA
6	exm558069	56918288	A	0	0.8	G	9.6	0.001946	0
6	exm2257530	132938817	A	0	0.8	G	9.6	0.001946	0
8	exm2258752	14879087	A	0.75	0	C	9.6	0.001946	NA
9	exm762710	96209957	G	0.75	0	A	9.6	0.001946	NA
10	exm839193	88683223	A	0.75	0	G	9.6	0.001946	NA
10	exm849632	102286179	A	0.2	1	G	9.6	0.001946	0
11	exm908447	55735273	G	0.75	0	A	9.6	0.001946	NA
13	exm1064000	38211105	G	0.75	0	A	9.6	0.001946	NA
14	exm1092676	24652265	G	0.75	0	A	9.6	0.001946	NA
14	exm1093478	24769893	A	0	0.75	G	9.6	0.001946	0
14	exm2272142	99157430	G	0.75	0	A	9.6	0.001946	NA
17	exm2272591	44974347	G	0.75	0	A	9.6	0.001946	NA
17	exm1367534	79662918	A	0.75	0	G	9.6	0.001946	NA
18	exm1379058	21501441	A	0.75	0	G	9.6	0.001946	NA
19	exm1436508	15198751	A	0	0.75	G	9.6	0.001946	0
19	exm1507292	55536595	A	0.75	0	G	9.6	0.001946	NA
21	exm1566674	34011387	A	0	0.75	G	9.6	0.001946	0
23	exm1640937	53602646	A	0	0.8	G	9.6	0.001946	0
12	exm1002264	50727811	A	0	0.75	G	9.545	0.002004	0
1	exm27405	21016815	G	0.7	0	A	9.164	0.002469	NA
2	exm226485	128918769	G	0	0.7	A	9.164	0.002469	0
3	exm287973	9726918	G	0.7	0	A	9.164	0.002469	NA
3	exm300635	38347711	A	0	0.7	G	9.164	0.002469	0
6	exm547999	43008764	A	0	0.7	G	9.164	0.002469	0
6	exm574533	117686781	G	0.7	0	A	9.164	0.002469	NA
11	exm962638	119181830	A	0.7	0	G	9.164	0.002469	NA
3	exm288582	9876491	G	0.125	0.875	A	9	0.0027	0.02041
7	exm2264257	14797634	A	0.125	0.875	C	9	0.0027	0.02041
10	exm847024	99439454	A	0.125	0.875	C	9	0.0027	0.02041
18	exm1371297	264059	A	0.125	0.875	G	9	0.0027	0.02041
1	exm64809	62718880	A	0	0.6667	C	8.889	0.002869	0
1	exm85551	114438882	A	0	0.6667	G	8.889	0.002869	0
1	exm1773401	248309326	G	0	0.6667	A	8.889	0.002869	0
2	exm174559	18113623	G	0.6667	0	A	8.889	0.002869	NA
3	exm338459	113187675	C	0	0.6667	G	8.889	0.002869	0
5	exm465317	82808182	G	0	0.6667	C	8.889	0.002869	0
10	exm858786	118439206	G	0	0.6667	A	8.889	0.002869	0
13	exm2267574	108658557	G	0.6667	0	A	8.889	0.002869	NA
14	exm2272074	42731966	A	0	0.6667	G	8.889	0.002869	0
15	exm1143222	28358819	G	0	0.6667	A	8.889	0.002869	0
15	exm1155544	43544998	A	0	0.6667	G	8.889	0.002869	0
16	exm1203095	1813658	A	0	0.6667	G	8.889	0.002869	0
17	exm1317146	37872168	A	0	0.6667	G	8.889	0.002869	0
17	exm1888928	42978926	G	0	0.6667	A	8.889	0.002869	0
18	exm-rs17077540	65285279	G	0	0.6667	A	8.889	0.002869	0
19	exm1413665	6380696	G	0.6667	0	A	8.889	0.002869	NA
22	exm1603312	35717957	A	0.6667	0	G	8.889	0.002869	NA
1	exm40411	32670842	A	0	0.625	C	8.654	0.003264	0
2	exm2263956	163215423	A	0.625	0	C	8.654	0.003264	NA
6	exm-rs1264570	30365210	G	0	0.625	A	8.654	0.003264	0
9	exm768655	107360910	G	0	0.625	A	8.654	0.003264	0
14	exm1085215	21052621	A	0	0.625	G	8.654	0.003264	0
17	exm1355925	73836317	A	0.625	0	G	8.654	0.003264	NA
1	exm2233992	92846306	A	0.1	0.8333	G	8.604	0.003353	0.02222
2	exm190877	44549869	A	0.1	0.8333	C	8.604	0.003353	0.02222
2	exm2269115	108605836	A	0.1	0.8333	G	8.604	0.003353	0.02222
2	exm2265231	166919976	A	0.1	0.8333	G	8.604	0.003353	0.02222
3	exm289774	10280481	G	0.1	0.8333	A	8.604	0.003353	0.02222
3	exm329892	71830718	A	0.1	0.8333	G	8.604	0.003353	0.02222
11	exm928873	65733604	G	0.1	0.8333	A	8.604	0.003353	0.02222
11	exm951564	102815039	A	0.1	0.8333	G	8.604	0.003353	0.02222
14	exm1084517	20845795	A	0.1	0.8333	G	8.604	0.003353	0.02222
15	exm1157349	44581508	A	0.1	0.8333	G	8.604	0.003353	0.02222
17	exm2272495	16845467	A	0.1	0.8333	G	8.604	0.003353	0.02222
17	exm1299465	17722886	A	0.1	0.8333	G	8.604	0.003353	0.02222
17	exm1361033	76495095	A	0.1	0.8333	G	8.604	0.003353	0.02222
23	exm1629695	16696536	G	0.1	0.8333	A	8.604	0.003353	0.02222
1	exm114575	159802683	A	0.6	0	G	8.571	0.003415	NA
1	exm2263844	203440733	A	0	0.8333	C	8.571	0.003415	0
2	exm190570	44190783	A	0.6	0	G	8.571	0.003415	NA
2	exm2030481	96933660	G	0	0.6	C	8.571	0.003415	0
3	exm309708	47451915	A	0	0.6	G	8.571	0.003415	0
3	exm355256	141011649	A	0.6	0	G	8.571	0.003415	NA
5	exm447723	32087891	G	0.8333	0	A	8.571	0.003415	NA
5	exm2265939	46162561	G	0.8333	0	A	8.571	0.003415	NA
5	exm477360	132158802	A	0	0.6	C	8.571	0.003415	0
5	exm478870	134364801	C	0	0.6	A	8.571	0.003415	0
6	exm552106	46107343	A	0	0.6	G	8.571	0.003415	0
7	exm2145914	20193887	G	0.8333	0	A	8.571	0.003415	NA
7	exm612814	31014612	A	0	0.6	G	8.571	0.003415	0
8	exm2258956	74207734	C	0.6	0	A	8.571	0.003415	NA
8	exm725287	143784550	G	0	0.6	A	8.571	0.003415	0
10	exm2216663	105815760	G	0	0.6	A	8.571	0.003415	0
11	exm940697	73988065	A	0	0.6	G	8.571	0.003415	0
12	exm983216	10167859	A	0.6	0	C	8.571	0.003415	NA
12	exm1014599	57389511	A	0.6	0	G	8.571	0.003415	NA
13	exm1067056	45781579	A	0	0.8333	G	8.571	0.003415	0
13	exm1081369	113798236	G	0.8333	0	A	8.571	0.003415	NA
15	exm1146526	34610786	G	0.6	0	A	8.571	0.003415	NA
15	exm1182654	81593738	A	0	0.6	T	8.571	0.003415	0
16	exm1267829	88599209	G	0.6	0	C	8.571	0.003415	NA
17	exm1317585	38073390	A	0	0.6	C	8.571	0.003415	0
17	exm1348964	67004283	T	0	0.6	A	8.571	0.003415	0
19	exm1397178	757971	A	0	0.6	G	8.571	0.003415	0
19	exm1483010	46914463	A	0	0.6	C	8.571	0.003415	0
19	exm1492091	50247645	C	0	0.6	A	8.571	0.003415	0
21	exm1573294	43547117	A	0	0.8333	G	8.571	0.003415	0
1	exm134183	197073979	G	0.125	1	A	8.4	0.003752	0
4	exm395489	39343994	G	0.125	1	A	8.4	0.003752	0
6	exm2125532	41553242	C	1	0.125	A	8.4	0.003752	NA
9	exm742411	20715401	A	0.125	1	C	8.4	0.003752	0
14	exm1101008	51226933	G	1	0.125	A	8.4	0.003752	NA
17	exm1280009	4098264	G	1	0.125	A	8.4	0.003752	NA
23	exm2263048	31515348	G	1	0.125	A	8.4	0.003752	NA
5	exm465001	80626733	G	0.2	0.875	A	8.1	0.004427	0.03571
5	exm2084189	112899175	A	0.2	0.875	G	8.1	0.004427	0.03571
6	exm556562	54804653	C	0.2	0.875	A	8.1	0.004427	0.03571
9	exm763526	97329610	G	0.2	0.875	A	8.1	0.004427	0.03571
11	exm907487	55136279	A	0.2	0.875	G	8.1	0.004427	0.03571
12	exm973996	1920835	A	0.2	0.875	G	8.1	0.004427	0.03571
17	exm1288286	7484750	A	0.875	0.2	G	8.1	0.004427	28
17	exm1319303	38928323	A	0.2	0.875	G	8.1	0.004427	0.03571
18	exm1372463	3094169	G	0.2	0.875	A	8.1	0.004427	0.03571
19	exm1421752	9076083	A	0.125	0.8	G	8.1	0.004427	0.03571
20	exm1525747	13260299	G	0.125	0.8	A	8.1	0.004427	0.03571
20	exm1552448	56137895	C	0.2	0.875	G	8.1	0.004427	0.03571
23	exm1629724	16737968	G	0.125	0.8	A	8.1	0.004427	0.03571
23	exm2248707	153774337	A	0.2	0.875	C	8.1	0.004427	0.03571
1	exm106126	155175089	A	0	1	G	8	0.004678	0
2	exm236045	160862183	A	0	0.75	C	8	0.004678	0
6	exm554922	51889515	G	0	1	A	8	0.004678	0
11	exm873773	1017639	G	0	1	C	8	0.004678	0
11	exm893657	17539012	C	0	0.75	G	8	0.004678	0
11	exm954531	110036166	G	0	1	A	8	0.004678	0
15	exm1145779	33999253	A	0	1	C	8	0.004678	0
19	exm1441585	17366390	A	0	1	G	8	0.004678	0
1	exm9806	6631157	G	0.1	0.75	A	7.901	0.00494	0.03704
1	exm32146	24484108	G	0.75	0.1	A	7.901	0.00494	27
1	exm108576	156215431	A	0.75	0.1	G	7.901	0.00494	27
3	exm325547	57322306	A	0.1	0.75	C	7.901	0.00494	0.03704
4	exm415136	100229021	C	0.75	0.1	A	7.901	0.00494	27
6	exm-rs1611635	29836463	G	0.1	0.75	A	7.901	0.00494	0.03704
6	exm-rs1983891	41536427	A	0.1	0.75	G	7.901	0.00494	0.03704
7	exm640381	99818185	G	0.1	0.75	A	7.901	0.00494	0.03704
11	exm919143	62433898	A	0.1	0.75	G	7.901	0.00494	0.03704
19	exm2253812	38973941	A	0.75	0.1	G	7.901	0.00494	27
23	exm1654732	118124442	A	0.1	0.75	G	7.901	0.00494	0.03704
3	exm287738	9425907	G	0.75	0	A	7.875	0.005012	NA
3	exm356896	145809622	A	0	0.75	G	7.875	0.005012	0
4	exm387687	7719819	G	0.75	0	A	7.875	0.005012	NA
5	exm452156	40746916	T	0	0.75	A	7.875	0.005012	0
7	exm618771	45104101	A	0	0.75	G	7.875	0.005012	0
10	exm840705	91162816	G	0	0.75	A	7.875	0.005012	0
10	exm845888	98773803	A	0	0.75	C	7.875	0.005012	0
11	exm889343	8959438	A	0.75	0	G	7.875	0.005012	NA
11	exm908964	55944610	G	0	0.75	A	7.875	0.005012	0
11	exm-rs12279261	113106455	G	0.75	0	A	7.875	0.005012	NA
12	exm1040948	117013808	G	0	0.75	A	7.875	0.005012	0
13	exm2267582	21517919	G	0	0.75	A	7.875	0.005012	0
17	exm1291468	8133902	G	0.75	0	A	7.875	0.005012	NA
19	exm1427044	11032327	G	0.75	0	A	7.875	0.005012	NA
20	exm1552979	57045759	G	0	0.75	A	7.875	0.005012	0
5	exm448993	34824108	A	0.1	0.7	G	7.5	0.00617	0.04762
6	exm552725	46677098	A	0.1	0.7	C	7.5	0.00617	0.04762
7	exm602868	5372636	A	0.1	0.7	G	7.5	0.00617	0.04762
11	exm905113	47371330	A	0.1	0.7	G	7.5	0.00617	0.04762
15	exm1164783	57730595	A	0.7	0.1	G	7.5	0.00617	21
19	exm1501481	53910954	A	0.1	0.7	G	7.5	0.00617	0.04762
20	exm1525622	11904019	G	0.1	0.7	A	7.5	0.00617	0.04762
1	exm16710	12423276	A	0.7	0	T	7.467	0.006285	NA
1	exm46087	38048504	A	0.6667	0	C	7.467	0.006285	NA
1	exm60160	53559211	G	0	0.6667	A	7.467	0.006285	0
1	exm131684	186086229	G	0.6667	0	A	7.467	0.006285	NA
2	exm261068	209309610	A	0.2	1	G	7.467	0.006285	0
2	exm267515	220072431	C	0	0.7	A	7.467	0.006285	0
2	exm283070	241831168	A	1	0.2	G	7.467	0.006285	NA
3	exm-rs2286720	42448471	G	0.7	0	A	7.467	0.006285	NA
3	exm376537	196199387	A	0	0.6667	G	7.467	0.006285	0
4	exm407650	77661479	G	0	0.6667	A	7.467	0.006285	0
4	exm2240522	148605078	G	0.7	0	A	7.467	0.006285	NA
5	exm465145	81548443	A	0	0.6667	C	7.467	0.006285	0
5	exm498016	153406864	G	0	0.6667	A	7.467	0.006285	0
6	exm578521	131962646	G	0	0.6667	A	7.467	0.006285	0
8	exm709098	90949286	A	0	0.6667	G	7.467	0.006285	0
9	exm740147	14857584	A	0	0.6667	C	7.467	0.006285	0
11	exm968874	126162602	G	0	0.7	A	7.467	0.006285	0
14	exm1130455	104206781	A	0.6667	0	G	7.467	0.006285	NA
17	exm1315993	37071371	A	0.2	1	G	7.467	0.006285	0
17	exm1354998	73627089	A	0	0.6667	G	7.467	0.006285	0
19	exm1413394	6187695	G	0	0.6667	A	7.467	0.006285	0
19	exm1449774	21719262	A	0.7	0	G	7.467	0.006285	NA
20	exm1530058	24944454	G	0.7	0	A	7.467	0.006285	NA
20	exm1557257	61453127	G	0.2	1	A	7.467	0.006285	0
21	exm1566058	33642808	G	0	0.6667	A	7.467	0.006285	0
21	exm1580201	47423040	G	0.2	1	A	7.467	0.006285	0
23	exm2211172	41333904	A	0	0.6667	G	7.467	0.006285	0
23	exm1636854	47489062	G	0	0.7	A	7.467	0.006285	0
23	exm2268552	142436221	G	0	0.6667	A	7.467	0.006285	0
1	exm34583	26663362	A	0	0.625	G	7.273	0.007001	0
1	exm119769	166039512	A	0	0.625	G	7.273	0.007001	0
1	exm132867	192780164	G	0.625	0	A	7.273	0.007001	NA
1	exm2232391	207940399	G	0	0.625	A	7.273	0.007001	0
2	exm174882	20137706	A	0	0.625	G	7.273	0.007001	0
2	exm278740	238243281	G	0.625	0	A	7.273	0.007001	NA
6	exm2121470	31914306	G	0	0.625	A	7.273	0.007001	0
6	exm2243259	142468510	A	0.625	0	G	7.273	0.007001	NA
7	exm666412	143095840	A	0.625	0	G	7.273	0.007001	NA
7	exm666810	143657437	A	0	0.625	G	7.273	0.007001	0
8	exm688674	22471702	C	0	0.625	A	7.273	0.007001	0
8	exm2266734	60308317	G	0	0.625	A	7.273	0.007001	0
10	exm2271362	126719704	G	0	0.625	A	7.273	0.007001	0
11	exm914337	60150714	A	0.625	0	G	7.273	0.007001	NA
12	exm972992	549903	A	0	0.625	C	7.273	0.007001	0
12	exm-rs11611647	4333919	G	0.625	0	A	7.273	0.007001	NA
12	exm998371	48723784	A	0	0.625	G	7.273	0.007001	0
13	exm1059960	28599075	G	0.625	0	C	7.273	0.007001	NA
14	exm1135109	105960259	G	0	0.625	A	7.273	0.007001	0
16	exm1253676	70291947	A	0.625	0	C	7.273	0.007001	NA
18	exm1381398	29410900	A	0	0.625	G	7.273	0.007001	0
20	exm1529491	23401975	G	0.625	0	A	7.273	0.007001	NA
20	exm1556360	60963386	G	0.625	0	A	7.273	0.007001	NA
22	exm1603403	35743105	A	0	0.625	G	7.273	0.007001	0
23	exm1647651	79698316	G	0.625	0	A	7.273	0.007001	NA
2	exm239806	169830328	A	0.2	0.8	G	7.2	0.00729	0.0625
3	exm334017	100378687	G	0.6	0	A	7.2	0.00729	NA
3	exm-rs2861899	174659289	A	0.6	0	G	7.2	0.00729	NA
3	exm371288	186508131	A	0.6	0	G	7.2	0.00729	NA
4	exm381476	1737468	G	0.6	0	A	7.2	0.00729	NA
4	exm2265827	32268382	G	0	0.6	A	7.2	0.00729	0
4	exm399218	52951142	A	0.6	0	G	7.2	0.00729	NA
4	exm411781	88236673	G	0.6	0	A	7.2	0.00729	NA
4	exm2069427	169837051	G	0.2	0.8	A	7.2	0.00729	0.0625
6	exm-rs7770505	30028913	A	0	0.6	G	7.2	0.00729	0
6	exm589373	155504383	G	0.2	0.8	A	7.2	0.00729	0.0625
7	exm650375	107756510	G	0.6	0	A	7.2	0.00729	NA
7	exm664993	142562010	A	0	0.6	G	7.2	0.00729	0
7	exm673989	151846195	A	0.6	0	G	7.2	0.00729	NA
7	exm676273	157959794	A	0.2	0.8	G	7.2	0.00729	0.0625
8	exm698978	42611032	A	0	0.6	G	7.2	0.00729	0
8	exm-rs2081687	59388565	G	0.6	0	A	7.2	0.00729	NA
8	exm2274315	82607130	C	0	0.6	A	7.2	0.00729	0
9	exm2191652	140250750	G	0	0.6	A	7.2	0.00729	0
10	exm817057	28872337	A	0	0.6	G	7.2	0.00729	0
10	exm865768	133106530	G	0	0.6	A	7.2	0.00729	0
11	exm935696	68701997	G	0.6	0	A	7.2	0.00729	NA
11	exm947570	92523322	G	0.2	0.8	A	7.2	0.00729	0.0625
12	exm1042174	119961571	G	0.2	0.8	A	7.2	0.00729	0.0625
12	exm1050132	125432380	A	0	0.6	G	7.2	0.00729	0
13	exm1063018	35745410	G	0.2	0.8	A	7.2	0.00729	0.0625
14	exm1086896	21961343	A	0.2	0.8	C	7.2	0.00729	0.0625
17	exm1275587	1703156	A	0	0.6	G	7.2	0.00729	0
18	exm1383336	34174816	G	0.6	0	A	7.2	0.00729	NA
18	exm1384904	43669677	A	0	0.6	G	7.2	0.00729	0
19	exm1419266	8563971	A	0.6	0	G	7.2	0.00729	NA
19	exm2253822	39379730	A	0.2	0.8	G	7.2	0.00729	0.0625
19	exm1942389	45668158	G	0.6	0	A	7.2	0.00729	NA
19	exm1482054	46313994	A	0.6	0	G	7.2	0.00729	NA
19	exm1491963	50203950	A	0.6	0	C	7.2	0.00729	NA
19	exm1504123	54783272	T	0	0.6	A	7.2	0.00729	0
20	exm1529513	23421059	G	0.2	0.8	A	7.2	0.00729	0.0625
22	exm1599169	30688765	A	0.6	0	G	7.2	0.00729	NA
1	exm10398	7723751	C	0.125	0.8333	A	7.024	0.008041	0.02857
1	exm86220	115168586	G	0.125	0.8333	A	7.024	0.008041	0.02857
2	exm1977444	121746975	G	0.125	0.8333	A	7.024	0.008041	0.02857
3	exm288010	9743632	G	0.125	0.8333	A	7.024	0.008041	0.02857
3	exm298417	36780080	G	0.125	0.8333	A	7.024	0.008041	0.02857
6	exm528596	30680111	A	0.125	0.8333	G	7.024	0.008041	0.02857
6	exm531897	31659454	A	0.125	0.8333	G	7.024	0.008041	0.02857
7	exm599270	2275010	G	0.8333	0.125	A	7.024	0.008041	35
7	exm610667	26678881	A	0.125	0.8333	G	7.024	0.008041	0.02857
7	exm613160	31862737	A	0.125	0.8333	G	7.024	0.008041	0.02857
7	exm613672	33397476	G	0.8333	0.125	A	7.024	0.008041	35
10	exm844940	97918177	G	0.125	0.8333	A	7.024	0.008041	0.02857
11	exm873096	830670	A	0.125	0.8333	C	7.024	0.008041	0.02857
11	exm957511	116631555	A	0.125	0.8333	G	7.024	0.008041	0.02857
11	exm959509	117988105	A	0.125	0.8333	G	7.024	0.008041	0.02857
11	exm968954	126215263	G	0.8333	0.125	A	7.024	0.008041	35
12	exm1036124	110342598	G	0.125	0.8333	A	7.024	0.008041	0.02857
14	exm1094556	24976701	A	0.125	0.8333	G	7.024	0.008041	0.02857
15	exm1178328	75931966	C	0.125	0.8333	G	7.024	0.008041	0.02857
17	exm1332195	45468842	A	0.8333	0.125	T	7.024	0.008041	35
18	exm1371668	691266	A	0.125	0.8333	G	7.024	0.008041	0.02857
22	exm1617892	46654025	A	0.8333	0.125	G	7.024	0.008041	35
22	exm2235941	50703849	A	0.125	0.8333	G	7.024	0.008041	0.02857
1	exm28857	22170681	A	0	0.5	G	6.667	0.009823	0
1	exm68212	71440025	G	0	0.5	A	6.667	0.009823	0
1	exm111106	156909655	G	0	0.5	A	6.667	0.009823	0
1	exm128033	180155276	G	0	0.5	A	6.667	0.009823	0
1	exm133460	196706677	C	0.5	0	A	6.667	0.009823	NA
2	exm2254503	120012412	A	0	0.5	G	6.667	0.009823	0
3	exm362272	160968084	A	0	0.5	G	6.667	0.009823	0
3	exm363917	169700568	A	0	0.5	G	6.667	0.009823	0
4	exm-rs16877106	25403266	G	0	0.5	A	6.667	0.009823	0
4	exm408697	79447763	A	0.5	0	G	6.667	0.009823	NA
4	exm2269986	168610140	A	0	0.5	G	6.667	0.009823	0
5	exm2266124	138714474	A	0	0.5	G	6.667	0.009823	0
5	exm481478	138761999	A	0.5	0	G	6.667	0.009823	NA
5	exm497478	150946029	G	0.5	0	A	6.667	0.009823	NA
5	exm498638	154311021	G	0.5	0	A	6.667	0.009823	NA
5	exm505881	176309059	A	0	0.5	G	6.667	0.009823	0
6	exm512784	2779607	A	0	0.5	G	6.667	0.009823	0
6	exm-rs2269710	30539952	G	0	0.5	A	6.667	0.009823	0
6	exm-rs2270172	30592414	A	0	0.5	G	6.667	0.009823	0
6	exm574808	117892102	A	0	0.5	G	6.667	0.009823	0
6	exm586043	150342097	A	0	0.5	G	6.667	0.009823	0
7	exm658511	131865473	G	0	0.5	A	6.667	0.009823	0
7	exm659016	133884009	A	0.5	0	G	6.667	0.009823	NA
8	exm685124	17743008	T	0	0.5	A	6.667	0.009823	0
8	exm715046	107773278	A	0	0.5	G	6.667	0.009823	0
9	exm2271222	124390320	G	0	0.5	A	6.667	0.009823	0
9	exm803686	140357972	G	0	0.5	A	6.667	0.009823	0
10	exm838664	87487683	G	0.5	0	A	6.667	0.009823	NA
10	exm846074	99016088	A	0.5	0	G	6.667	0.009823	NA
10	exm852572	104497486	A	0	0.5	C	6.667	0.009823	0
10	exm864066	127705873	A	0	0.5	G	6.667	0.009823	0
11	exm879235	3028163	G	0	0.5	A	6.667	0.009823	0
11	exm925053	64820695	A	0	0.5	C	6.667	0.009823	0
11	exm954113	108382174	G	0	0.5	C	6.667	0.009823	0
12	exm972626	332299	G	0	0.8333	A	6.667	0.009823	0
12	exm-rs12229654	111414461	C	0.5	0	A	6.667	0.009823	NA
12	exm2250637	121437114	A	0	0.5	G	6.667	0.009823	0
13	exm1076404	99907619	G	0	0.5	A	6.667	0.009823	0
14	exm1090253	23842533	A	0	0.8333	G	6.667	0.009823	0
14	exm1102094	53020205	A	0	0.5	G	6.667	0.009823	0
14	exm1113192	73746070	A	0	0.5	G	6.667	0.009823	0
14	exm1115516	75330302	G	0.5	0	A	6.667	0.009823	NA
15	exm1147106	35274384	A	0	0.5	C	6.667	0.009823	0
15	exm1164949	57820991	A	0	0.5	G	6.667	0.009823	0
17	exm1285165	6704182	C	0	0.8333	A	6.667	0.009823	0
17	exm1285771	7080307	G	0	0.5	C	6.667	0.009823	0
17	exm1313198	34185496	A	0.5	0	G	6.667	0.009823	NA
17	exm1319463	38956024	A	0	0.5	C	6.667	0.009823	0
17	exm1346719	63533464	A	0	0.5	G	6.667	0.009823	0
18	exm2253487	58038893	G	0	0.5	A	6.667	0.009823	0
19	exm2254074	5995450	A	0	0.5	G	6.667	0.009823	0
19	exm1955493	6760916	G	0.5	0	C	6.667	0.009823	NA
19	exm1421643	9073888	G	0.1667	1	A	6.667	0.009823	0
19	exm1469571	41249996	A	0.1667	1	G	6.667	0.009823	0
19	exm2229349	42821111	A	0	0.5	G	6.667	0.009823	0
19	exm1508813	55871205	G	0.5	0	A	6.667	0.009823	NA
20	exm1524884	9374275	A	0	0.8333	G	6.667	0.009823	0
21	exm1563484	27071018	C	0.5	0	A	6.667	0.009823	NA
1	exm39212	31905834	A	0	0.5	G	6.429	0.01123	0
1	exm48341	40097239	A	0.5	0	G	6.429	0.01123	NA
1	exm51052	43220851	A	0	0.5	G	6.429	0.01123	0
1	exm94054	150054897	G	0	0.5	A	6.429	0.01123	0
1	exm1721997	159842304	A	0	0.5	G	6.429	0.01123	0
1	exm147768	213415122	A	0	0.5	G	6.429	0.01123	0
1	exm158697	231403438	G	0.5	0	C	6.429	0.01123	NA
1	exm1768989	235602102	A	0	0.5	G	6.429	0.01123	0
2	exm174368	17947927	A	0	0.5	G	6.429	0.01123	0
2	exm182406	28069927	A	0	0.5	G	6.429	0.01123	0
2	exm220714	111921764	G	0	0.5	C	6.429	0.01123	0
2	exm239921	169952252	A	0	0.5	C	6.429	0.01123	0
2	exm266398	219618855	A	0	0.5	G	6.429	0.01123	0
2	exm276520	234240355	A	0	0.5	G	6.429	0.01123	0
3	exm297772	33425620	A	0	0.5	G	6.429	0.01123	0
3	exm305279	44285146	A	0	0.5	G	6.429	0.01123	0
3	exm311539	48573820	G	0	0.5	A	6.429	0.01123	0
3	exm316608	49927459	A	0	0.5	C	6.429	0.01123	0
3	exm328875	67054649	A	0	0.5	G	6.429	0.01123	0
3	exm331590	88189580	A	0	0.5	C	6.429	0.01123	0
3	exm344134	123383069	A	0	0.5	G	6.429	0.01123	0
3	exm346509	126139000	A	0	0.5	G	6.429	0.01123	0
3	exm2036759	127339710	A	0.75	0	G	6.429	0.01123	NA
3	exm356230	142403001	G	0	0.5	A	6.429	0.01123	0
3	exm358299	150127948	A	0	0.5	G	6.429	0.01123	0
3	exm365525	178525219	A	0	0.75	G	6.429	0.01123	0
4	exm386778	6588866	A	0	0.5	G	6.429	0.01123	0
4	exm394162	37592044	G	0	0.5	A	6.429	0.01123	0
4	exm2274032	87653856	C	0	0.5	G	6.429	0.01123	0
4	exm2240497	145629326	A	0	0.5	C	6.429	0.01123	0
5	exm2090870	145537108	A	0.5	0	G	6.429	0.01123	NA
5	exm502904	169661994	C	0	0.5	G	6.429	0.01123	0
6	exm523710	27279805	C	0	0.5	A	6.429	0.01123	0
6	exm538232	33247606	A	0.5	0	G	6.429	0.01123	NA
6	exm569067	106756282	G	0	0.5	A	6.429	0.01123	0
7	exm612684	30922569	G	0	0.5	A	6.429	0.01123	0
7	exm613083	31692270	G	0	0.5	A	6.429	0.01123	0
7	exm623526	64452571	A	0.5	0	C	6.429	0.01123	NA
7	exm658255	131151128	G	0	0.5	A	6.429	0.01123	0
7	exm670137	149522162	A	0	0.5	C	6.429	0.01123	0
7	exm670250	149545115	G	0.5	0	A	6.429	0.01123	NA
7	exm670413	149576587	G	0	0.5	A	6.429	0.01123	0
8	exm684874	17611488	G	0	0.5	A	6.429	0.01123	0
8	exm689164	22886020	G	0	0.5	A	6.429	0.01123	0
8	exm692813	28304779	G	0	0.5	C	6.429	0.01123	0
8	exm697933	41548044	G	0	0.5	A	6.429	0.01123	0
8	exm729671	144998336	G	0.5	0	A	6.429	0.01123	NA
9	exm778117	123935974	A	0	0.5	G	6.429	0.01123	0
9	exm779044	125281627	G	0.5	0	A	6.429	0.01123	NA
9	exm802299	140094199	G	0	0.5	A	6.429	0.01123	0
10	exm823943	50534599	A	0	0.5	G	6.429	0.01123	0
10	exm858265	117486852	G	0	0.5	A	6.429	0.01123	0
10	exm860479	122630693	G	0.5	0	A	6.429	0.01123	NA
10	exm862017	124399637	A	0	0.5	G	6.429	0.01123	0
10	exm862265	124708272	A	0	0.5	G	6.429	0.01123	0
10	exm1675705	135102440	G	0	0.5	A	6.429	0.01123	0
11	exm880817	4566790	A	0	0.5	G	6.429	0.01123	0
11	exm884905	6291120	G	0	0.5	A	6.429	0.01123	0
11	exm905838	47745648	A	0	0.5	G	6.429	0.01123	0
11	exm1723661	61045894	A	0	0.5	G	6.429	0.01123	0
11	exm930353	66238826	A	0	0.5	G	6.429	0.01123	0
12	exm1005917	52984730	A	0	0.5	C	6.429	0.01123	0
12	exm1008520	53708133	C	0	0.5	G	6.429	0.01123	0
12	exm1017882	58193685	G	0	0.5	A	6.429	0.01123	0
12	exm1037466	111885804	A	0	0.5	G	6.429	0.01123	0
13	exm1074769	95818571	A	0	0.5	G	6.429	0.01123	0
13	exm1075778	99083366	A	0.5	0	G	6.429	0.01123	NA
14	exm1092874	24662277	A	0.5	0	G	6.429	0.01123	NA
16	exm1855108	3017966	A	0	0.5	G	6.429	0.01123	0
16	exm1213631	4516180	C	0	0.5	G	6.429	0.01123	0
16	exm1248428	67268089	A	0	0.5	G	6.429	0.01123	0
16	exm1256394	71898924	A	0	0.5	G	6.429	0.01123	0
16	exm1267700	88504766	A	0	0.5	G	6.429	0.01123	0
17	exm1280147	4352547	A	0	0.5	G	6.429	0.01123	0
17	exm1316134	37243943	G	0	0.5	A	6.429	0.01123	0
17	exm1342254	58503180	A	0	0.5	G	6.429	0.01123	0
17	exm2253199	72846043	G	0	0.5	A	6.429	0.01123	0
18	exm1376174	12449725	G	0	0.5	A	6.429	0.01123	0
19	exm1412265	5733931	C	0	0.5	A	6.429	0.01123	0
19	exm2253625	11446172	A	0	0.5	G	6.429	0.01123	0
19	exm1429079	11624714	A	0	0.5	G	6.429	0.01123	0
19	exm1431321	12800595	G	0	0.5	A	6.429	0.01123	0
19	exm1434196	14093007	G	0.5	0	A	6.429	0.01123	NA
19	exm1439514	16590030	A	0	0.5	C	6.429	0.01123	0
19	exm1440690	17025292	G	0	0.5	A	6.429	0.01123	0
19	exm1460052	37619845	G	0	0.5	A	6.429	0.01123	0
19	exm1460413	37854207	A	0.5	0	G	6.429	0.01123	NA
19	exm1495745	51411742	A	0	0.5	G	6.429	0.01123	0
19	exm1497537	52090437	A	0	0.5	C	6.429	0.01123	0
19	exm1511312	56701928	A	0	0.5	C	6.429	0.01123	0
20	exm1529408	23345871	G	0	0.5	A	6.429	0.01123	0
21	exm1569069	37617631	A	0	0.5	G	6.429	0.01123	0
21	exm2254648	43802325	A	0	0.5	G	6.429	0.01123	0
21	exm1573800	43833209	A	0	0.5	G	6.429	0.01123	0
21	exm1984739	46308755	C	0	0.5	A	6.429	0.01123	0
21	exm1581042	47635212	G	0	0.5	A	6.429	0.01123	0
22	exm1615646	44073983	A	0	0.5	G	6.429	0.01123	0
22	exm1619994	50302962	A	0	0.5	G	6.429	0.01123	0
23	exm1626047	2836140	A	0	0.5	G	6.429	0.01123	0
23	exm1643702	67937939	A	0	0.5	G	6.429	0.01123	0
23	exm1655632	119739984	A	0	0.5	G	6.429	0.01123	0
1	exm73585	89660988	A	0.125	0.75	C	6.349	0.01174	0.04762
1	exm82838	110921952	A	0.75	0.125	G	6.349	0.01174	21
1	exm86441	115280587	A	0.125	0.75	C	6.349	0.01174	0.04762
1	exm122436	169772397	A	0.125	0.75	G	6.349	0.01174	0.04762
1	exm125827	176760483	A	0.125	0.75	G	6.349	0.01174	0.04762
2	exm207985	86292453	G	0.75	0.125	A	6.349	0.01174	21
2	exm224833	125671722	G	0.125	0.75	A	6.349	0.01174	0.04762
3	exm2034825	121341202	A	0.125	0.75	G	6.349	0.01174	0.04762
3	exm372272	189704596	A	0.125	0.75	G	6.349	0.01174	0.04762
4	exm408074	78650200	G	0.125	0.75	A	6.349	0.01174	0.04762
4	exm411995	88533730	G	0.75	0.125	A	6.349	0.01174	21
4	exm419018	111470904	C	0.125	0.75	A	6.349	0.01174	0.04762
4	exm430337	155488936	A	0.125	0.75	G	6.349	0.01174	0.04762
5	exm2241512	109049363	G	0.125	0.75	A	6.349	0.01174	0.04762
6	exm565511	89975332	A	0.125	0.75	C	6.349	0.01174	0.04762
6	exm572444	111912641	A	0.75	0.125	C	6.349	0.01174	21
7	exm636460	97823216	A	0.125	0.75	G	6.349	0.01174	0.04762
7	exm639218	99654708	G	0.125	0.75	A	6.349	0.01174	0.04762
7	exm669964	149514822	T	0.125	0.75	A	6.349	0.01174	0.04762
8	exm678788	3141695	A	0.75	0.125	G	6.349	0.01174	21
8	exm733881	146016869	G	0.125	0.75	A	6.349	0.01174	0.04762
9	exm2271167	11660139	A	0.125	0.75	C	6.349	0.01174	0.04762
9	exm783342	130494335	G	0.125	0.75	A	6.349	0.01174	0.04762
9	exm790207	134350976	G	0.125	0.75	A	6.349	0.01174	0.04762
9	exm798809	139405111	A	0.75	0.125	G	6.349	0.01174	21
11	exm917273	61912511	A	0.125	0.75	G	6.349	0.01174	0.04762
11	exm2267230	118755738	G	0.75	0.125	A	6.349	0.01174	21
11	exm965738	123887164	C	0.75	0.125	A	6.349	0.01174	21
13	exm1060554	30003025	A	0.75	0.125	G	6.349	0.01174	21
14	exm1094549	24976574	G	0.125	0.75	A	6.349	0.01174	0.04762
14	exm1129626	103568595	A	0.125	0.75	G	6.349	0.01174	0.04762
15	exm1144557	31233731	A	0.75	0.125	G	6.349	0.01174	21
15	exm1150111	41191614	A	0.125	0.75	C	6.349	0.01174	0.04762
15	exm1177321	75146405	A	0.125	0.75	G	6.349	0.01174	0.04762
16	exm1200831	1273490	A	0.125	0.75	G	6.349	0.01174	0.04762
16	exm1211279	3490932	A	0.75	0.125	G	6.349	0.01174	21
16	exm1213842	4638271	G	0.125	0.75	A	6.349	0.01174	0.04762
17	exm1308302	27944000	G	0.125	0.75	A	6.349	0.01174	0.04762
17	exm1314956	36455359	A	0.125	0.75	G	6.349	0.01174	0.04762
19	exm1451923	31040385	A	0.125	0.75	G	6.349	0.01174	0.04762
19	exm1510850	56485114	C	0.125	0.75	A	6.349	0.01174	0.04762
20	exm1551339	52773992	G	0.125	0.75	A	6.349	0.01174	0.04762
20	exm-rs16982520	57758720	G	0.125	0.75	A	6.349	0.01174	0.04762
21	exm1576193	45651274	G	0.125	0.75	A	6.349	0.01174	0.04762
1	exm10865	7902777	A	0	0.5	G	6.154	0.01311	0
1	exm131688	186086629	C	0	0.5	G	6.154	0.01311	0
2	exm219193	109086737	A	0	0.5	G	6.154	0.01311	0
3	exm302003	39156081	A	0	0.5	G	6.154	0.01311	0
3	exm2238381	119099765	T	0.5	0	A	6.154	0.01311	NA
3	exm371271	186507850	A	0.5	0	G	6.154	0.01311	NA
6	exm590388	158510956	A	0	0.5	G	6.154	0.01311	0
6	exm596272	170162627	A	0	0.5	G	6.154	0.01311	0
10	exm829792	70847918	A	0	0.5	G	6.154	0.01311	0
10	exm855380	111890215	A	0	0.5	G	6.154	0.01311	0
16	exm1870586	84228099	G	0	0.5	A	6.154	0.01311	0
17	exm1290818	8006708	A	0	0.5	G	6.154	0.01311	0
19	exm1407063	3754252	A	0	0.5	G	6.154	0.01311	0
19	exm1942788	46119772	C	0	0.5	G	6.154	0.01311	0
21	exm1576427	45711006	A	0	0.5	G	6.154	0.01311	0
1	exm63487	57528609	G	0.2	0.8333	A	6.112	0.01343	0.05
1	exm75624	93730343	A	0.2	0.8333	C	6.112	0.01343	0.05
2	exm2261037	131512850	G	0.2	0.8333	A	6.112	0.01343	0.05
2	exm266130	219558661	G	0.8333	0.2	A	6.112	0.01343	20
2	exm282990	241817519	A	0.2	0.8333	C	6.112	0.01343	0.05
3	exm343435	122545891	G	0.2	0.8333	A	6.112	0.01343	0.05
3	exm346729	126207048	G	0.2	0.8333	A	6.112	0.01343	0.05
3	exm358070	149469218	A	0.2	0.8333	G	6.112	0.01343	0.05
5	exm481430	138730407	G	0.2	0.8333	A	6.112	0.01343	0.05
6	exm-rs3129304	32973743	G	0.2	0.8333	A	6.112	0.01343	0.05
6	exm2126279	43010858	A	0.2	0.8333	G	6.112	0.01343	0.05
8	exm715881	110492279	A	0.8333	0.2	G	6.112	0.01343	20
9	exm804154	140508862	C	0.2	0.8333	A	6.112	0.01343	0.05
12	exm1004916	52793779	A	0.2	0.8333	G	6.112	0.01343	0.05
16	exm1203915	1962206	A	0.2	0.8333	G	6.112	0.01343	0.05
17	exm1314162	35311115	G	0.2	0.8333	A	6.112	0.01343	0.05
17	exm1885225	38948714	G	0.2	0.8333	A	6.112	0.01343	0.05
17	exm1351667	72368467	A	0.2	0.8333	G	6.112	0.01343	0.05
19	exm1471298	41938306	A	0.2	0.8333	G	6.112	0.01343	0.05
20	exm2260956	55354424	G	0.2	0.8333	A	6.112	0.01343	0.05
1	exm2251139	26650772	G	0.6667	0	A	6	0.01431	NA
1	exm34638	26670444	A	0	1	C	6	0.01431	0
1	exm46476	38265622	A	1	0	G	6	0.01431	NA
1	exm65277	63069703	G	0	0.6667	A	6	0.01431	0
1	exm149026	216011408	A	0	1	G	6	0.01431	0
2	exm185055	32526515	A	0	0.6667	G	6	0.01431	0
2	exm231477	144903182	G	1	0	A	6	0.01431	NA
3	exm340873	120050075	G	1	0	A	6	0.01431	NA
3	exm349087	129183519	G	1	0	A	6	0.01431	NA
5	exm449403	35084647	A	0.25	1	G	6	0.01431	0
5	exm464946	80600821	A	0.25	1	G	6	0.01431	0
5	exm481835	139251346	A	0.25	1	G	6	0.01431	0
6	exm-rs2394734	30046246	A	0.25	1	G	6	0.01431	0
6	exm-rs7745906	31204008	A	0	0.6667	G	6	0.01431	0
6	exm-rs6910071	32282854	A	1	0	G	6	0.01431	NA
6	exm566799	90660311	A	1	0	G	6	0.01431	NA
7	exm670288	149557722	G	0.6667	0	A	6	0.01431	NA
9	exm736568	4286320	G	0.25	1	A	6	0.01431	0
9	exm745477	33116056	G	1	0	C	6	0.01431	NA
9	exm759636	90503313	C	0	0.6667	G	6	0.01431	0
9	exm777831	123850770	G	0	0.6667	A	6	0.01431	0
10	exm848095	101162450	A	0	0.6667	G	6	0.01431	0
11	exm904435	47200766	A	0.6667	0	G	6	0.01431	NA
11	exm930598	66288773	G	0	0.75	C	6	0.01431	0
11	exm2259684	105092244	A	0	0.6667	G	6	0.01431	0
12	exm995484	42863266	G	1	0	A	6	0.01431	NA
12	exm1007304	53433486	G	0	0.75	A	6	0.01431	0
14	exm1088596	23078679	A	0.25	1	G	6	0.01431	0
15	exm1154888	43044193	G	0.25	1	A	6	0.01431	0
15	exm1157183	44109452	G	0.25	1	A	6	0.01431	0
15	exm1163925	55916656	G	0.25	1	A	6	0.01431	0
15	exm1168430	64005075	A	0.25	1	G	6	0.01431	0
15	exm1174031	72122523	C	1	0	G	6	0.01431	NA
15	exm1185499	86124711	A	0	1	C	6	0.01431	0
16	exm1247027	66919072	G	0	0.6667	C	6	0.01431	0
17	exm1275222	1636833	G	0.25	1	A	6	0.01431	0
18	exm1378973	21481208	G	0	0.75	A	6	0.01431	0
21	exm1571328	41151203	A	0.25	1	G	6	0.01431	0
22	exm1623600	50987747	C	0	0.6667	G	6	0.01431	0
23	exm1640864	53576158	G	0	0.6667	A	6	0.01431	0
1	exm15417	11887245	A	0.125	0.7	G	5.951	0.01471	0.06122
2	exm206696	85066372	G	0.125	0.7	A	5.951	0.01471	0.06122
2	exm252566	190531426	A	0.7	0.125	G	5.951	0.01471	16.33
3	exm351096	132036382	A	0.125	0.7	G	5.951	0.01471	0.06122
5	exm454157	52097259	G	0.7	0.125	C	5.951	0.01471	16.33
6	exm516040	10751452	A	0.7	0.125	G	5.951	0.01471	16.33
6	exm521676	26056604	A	0.125	0.7	G	5.951	0.01471	0.06122
7	exm642941	100482649	A	0.125	0.7	G	5.951	0.01471	0.06122
8	exm719609	125033901	C	0.125	0.7	G	5.951	0.01471	0.06122
8	exm723565	141294025	A	0.7	0.125	G	5.951	0.01471	16.33
8	exm730262	145058713	A	0.7	0.125	C	5.951	0.01471	16.33
9	exm768415	106896799	G	0.7	0.125	A	5.951	0.01471	16.33
10	exm817598	29821758	G	0.125	0.7	A	5.951	0.01471	0.06122
11	exm891746	12903443	A	0.7	0.125	G	5.951	0.01471	16.33
11	exm939890	73103484	A	0.125	0.7	C	5.951	0.01471	0.06122
11	exm961711	118949334	A	0.125	0.7	G	5.951	0.01471	0.06122
12	exm2267392	111385296	G	0.7	0.125	A	5.951	0.01471	16.33
14	exm1121240	91772206	A	0.125	0.7	G	5.951	0.01471	0.06122
15	exm2223669	65471320	G	0.7	0.125	A	5.951	0.01471	16.33
17	exm1365758	79171959	G	0.125	0.7	A	5.951	0.01471	0.06122
19	exm1482681	46543671	G	0.125	0.7	A	5.951	0.01471	0.06122
20	exm1518818	1286058	C	0.7	0.125	A	5.951	0.01471	16.33
1	exm133428	196695675	A	0.1	0.75	C	5.915	0.01501	0.03704
23	exm1650841	102967251	A	0.1	0.75	G	5.915	0.01501	0.03704
1	exm25490	19504062	A	0	0.5	G	5.833	0.01573	0
1	exm39543	32138199	G	0.625	0	A	5.833	0.01573	NA
1	exm107862	155912081	G	0.625	0	A	5.833	0.01573	NA
1	exm2231826	172417598	A	0	0.625	G	5.833	0.01573	0
2	exm229008	133751760	A	0.625	0	G	5.833	0.01573	NA
2	exm-rs7567851	178684720	C	0.5	0	G	5.833	0.01573	NA
3	exm334187	100585790	T	0	0.625	A	5.833	0.01573	0
3	exm348591	128780818	A	0	0.5	G	5.833	0.01573	0
3	exm372642	191093028	G	0.625	0	A	5.833	0.01573	NA
4	exm414264	95220712	C	0	0.5	G	5.833	0.01573	0
5	exm445120	13814926	A	0	0.625	C	5.833	0.01573	0
5	exm482425	139931623	C	1	0.125	A	5.833	0.01573	NA
6	exm2121731	32039800	A	0	0.5	G	5.833	0.01573	0
6	exm2266204	66700271	A	0.625	0	G	5.833	0.01573	NA
7	exm620787	48349659	A	0.5	0	G	5.833	0.01573	NA
9	exm761008	94985703	A	0	0.625	G	5.833	0.01573	0
9	exm789535	133963142	A	0	0.625	G	5.833	0.01573	0
9	exm799369	139642875	A	0.5	0	G	5.833	0.01573	NA
10	exm835776	76789417	A	0.125	1	G	5.833	0.01573	0
10	exm840410	90967042	A	0	0.625	C	5.833	0.01573	0
10	exm860998	123844643	C	0	0.5	A	5.833	0.01573	0
11	exm930969	66358182	G	0	0.625	A	5.833	0.01573	0
12	exm988483	20522832	C	0.625	0	A	5.833	0.01573	NA
12	exm1019802	66698837	A	0	0.625	G	5.833	0.01573	0
12	exm1027416	95926946	A	0.125	1	G	5.833	0.01573	0
13	exm1055717	20797013	A	0	0.5	G	5.833	0.01573	0
14	exm1083571	20388953	G	0	0.5	A	5.833	0.01573	0
15	exm1146241	34356201	A	0	0.5	C	5.833	0.01573	0
15	exm1187362	89828387	A	0.625	0	G	5.833	0.01573	NA
15	exm1193907	101552312	G	0	0.5	A	5.833	0.01573	0
16	exm1255946	71663270	A	0	0.625	G	5.833	0.01573	0
19	exm1466022	40006628	A	0	0.5	G	5.833	0.01573	0
19	exm1468388	40903760	G	0.5	0	A	5.833	0.01573	NA
19	exm1487346	49079278	G	0	0.625	A	5.833	0.01573	0
19	exm1493489	50549684	C	0.5	0	A	5.833	0.01573	NA
20	exm1539987	36784455	A	0	0.625	G	5.833	0.01573	0
20	exm1547573	46265025	A	0	0.625	G	5.833	0.01573	0
20	exm1555077	60773889	A	0.625	0	G	5.833	0.01573	NA
21	exm1976425	15893508	A	1	0.125	G	5.833	0.01573	NA
22	exm1600728	31495849	A	0.625	0	G	5.833	0.01573	NA
1	exm149574	217604522	A	0	0.6	G	5.76	0.0164	0
2	exm230144	136610460	A	0.6	0	G	5.76	0.0164	NA
2	exm233497	152580847	A	0	0.6	G	5.76	0.0164	0
2	exm253053	191161622	G	0.6	0	A	5.76	0.0164	NA
2	exm274977	233243586	A	0.6	0	G	5.76	0.0164	NA
3	exm333128	98300318	A	0	0.6	G	5.76	0.0164	0
6	exm2275924	160560878	G	0.6	0	A	5.76	0.0164	NA
7	exm605895	11091394	A	0.6	0	G	5.76	0.0164	NA
7	exm608917	21940626	A	0	0.6	G	5.76	0.0164	0
7	exm2159022	99768097	A	0.6	0	G	5.76	0.0164	NA
7	exm657650	129929484	A	0.6	0	G	5.76	0.0164	NA
9	exm755278	77354770	A	0.6	0	G	5.76	0.0164	NA
11	exm950450	101765654	A	0.6	0	G	5.76	0.0164	NA
11	exm966897	124619648	G	0.6	0	A	5.76	0.0164	NA
12	exm1755713	120613558	A	0.6	0	G	5.76	0.0164	NA
14	exm1094530	24975287	A	0	0.6	G	5.76	0.0164	0
15	exm1168780	64444017	G	0.6	0	A	5.76	0.0164	NA
17	exm1273983	1028546	G	0.6	0	A	5.76	0.0164	NA
19	exm1422006	9085367	A	0	0.6	G	5.76	0.0164	0
22	exm1603517	35806779	G	0	0.6	C	5.76	0.0164	0
23	exm2208132	15376294	A	0	0.6	G	5.76	0.0164	0
1	exm12340	9776134	A	0.6667	0.1	G	5.605	0.01791	18
3	exm305361	44402954	T	0.1	0.6667	A	5.605	0.01791	0.05556
4	exm382924	2702034	G	0.6667	0.1	A	5.605	0.01791	18
7	exm665225	142573614	A	0.6667	0.1	G	5.605	0.01791	18
11	exm910849	57144356	A	0.6667	0.1	C	5.605	0.01791	18
11	exm931128	66391736	A	0.1	0.6667	G	5.605	0.01791	0.05556
12	exm999529	49425386	G	0.6667	0.1	A	5.605	0.01791	18
12	exm1045815	122691600	A	0.1	0.6667	G	5.605	0.01791	0.05556
13	exm1059077	26151251	A	0.6667	0.1	G	5.605	0.01791	18
14	exm1120422	90752829	G	0.1	0.6667	A	5.605	0.01791	0.05556
17	exm1356477	73922941	G	0.6667	0.1	A	5.605	0.01791	18
17	exm1369385	80048859	A	0.1	0.6667	G	5.605	0.01791	0.05556
20	exm1555799	60895904	A	0.1	0.6667	G	5.605	0.01791	0.05556
22	exm1592340	23438192	C	0.1	0.6667	A	5.605	0.01791	0.05556
22	exm2235882	46658421	A	0.1	0.6667	G	5.605	0.01791	0.05556
1	exm131091	185240474	G	0.3	1	A	5.6	0.01796	0
2	exm274649	232457829	A	0.3	1	G	5.6	0.01796	0
9	exm764813	99581107	G	0.3	1	A	5.6	0.01796	0
11	exm894369	18253209	A	0.3	1	G	5.6	0.01796	0
1	exm80759	109810200	G	0.5	0	A	5.538	0.0186	NA
1	exm137060	201263130	G	0	0.5	A	5.538	0.0186	0
2	exm191027	44934538	A	0	0.5	C	5.538	0.0186	0
2	exm2236524	168107283	A	0	0.5	C	5.538	0.0186	0
2	exm284973	242683205	A	0.5	0	G	5.538	0.0186	NA
3	exm326023	57898111	G	0	0.5	A	5.538	0.0186	0
5	exm489183	140789981	A	0	0.5	G	5.538	0.0186	0
5	exm504294	172752907	C	0.5	0	A	5.538	0.0186	NA
6	exm530984	31525973	A	0.5	0	G	5.538	0.0186	NA
6	exm563713	84632166	G	0	0.5	A	5.538	0.0186	0
6	exm564431	87966324	A	0.5	0	G	5.538	0.0186	NA
6	exm583924	144843240	G	0.5	0	A	5.538	0.0186	NA
7	exm663646	141755804	G	0	0.5	A	5.538	0.0186	0
9	exm774979	117086367	A	0	0.5	G	5.538	0.0186	0
9	exm777065	123177357	G	0.5	0	A	5.538	0.0186	NA
9	exm801564	139976450	A	0.5	0	G	5.538	0.0186	NA
10	exm807422	5789429	A	0	0.5	G	5.538	0.0186	0
10	exm816747	28024177	A	0	0.5	G	5.538	0.0186	0
11	exm881473	4842862	A	0	0.5	G	5.538	0.0186	0
11	exm900701	36248802	A	0	0.5	G	5.538	0.0186	0
11	exm929923	66100160	C	0	0.5	A	5.538	0.0186	0
11	exm938261	71809354	G	0	0.5	A	5.538	0.0186	0
11	exm944784	78516496	A	0	0.5	G	5.538	0.0186	0
11	exm2271534	84840154	G	0	0.5	A	5.538	0.0186	0
11	exm950533	101832590	A	0.5	0	C	5.538	0.0186	NA
13	exm1063953	38160292	C	0.5	0	A	5.538	0.0186	NA
15	exm1168658	64275876	G	0.5	0	A	5.538	0.0186	NA
15	exm1189759	91026731	G	0.5	0	A	5.538	0.0186	NA
17	exm1335310	48245324	A	0	0.5	G	5.538	0.0186	0
19	exm1403326	2233877	A	0	0.5	G	5.538	0.0186	0
19	exm1469132	41122891	C	0	0.5	G	5.538	0.0186	0
20	exm1553825	57769739	A	0.5	0	G	5.538	0.0186	NA
1	exm87010	116670770	A	0.1	0.625	C	5.513	0.01888	0.06667
2	exm184698	31637500	A	0.625	0.1	C	5.513	0.01888	15
2	exm2275592	74166070	G	0.625	0.1	C	5.513	0.01888	15
3	exm-rs2619566	2624938	A	0.1	0.625	G	5.513	0.01888	0.06667
6	exm558300	57185345	A	0.625	0.1	G	5.513	0.01888	15
6	exm2262150	58728413	G	0.625	0.1	A	5.513	0.01888	15
6	exm2270385	110680744	A	0.1	0.625	C	5.513	0.01888	0.06667
6	exm-rs2048327	160863532	A	0.1	0.625	G	5.513	0.01888	0.06667
6	exm593002	161020632	G	0.625	0.1	A	5.513	0.01888	15
7	exm2266376	14639749	A	0.1	0.625	G	5.513	0.01888	0.06667
9	exm782728	130242166	A	0.625	0.1	G	5.513	0.01888	15
10	exm847605	100143598	A	0.625	0.1	G	5.513	0.01888	15
11	exm875508	1256549	A	0.625	0.1	C	5.513	0.01888	15
11	exm913413	59211078	A	0.1	0.625	G	5.513	0.01888	0.06667
15	exm1184566	85326798	A	0.1	0.625	G	5.513	0.01888	0.06667
16	exm2225499	8619856	A	0.1	0.625	C	5.513	0.01888	0.06667
17	exm-rs9303401	56847945	G	0.1	0.625	A	5.513	0.01888	0.06667
19	exm1938228	41209521	A	0.1	0.625	G	5.513	0.01888	0.06667
19	exm1485745	48305076	A	0.1	0.625	G	5.513	0.01888	0.06667
19	exm1511778	57065118	A	0.1	0.625	G	5.513	0.01888	0.06667
20	exm1560667	62373707	A	0.1	0.625	C	5.513	0.01888	0.06667
23	exm1650878	102977125	A	0.625	0.1	G	5.513	0.01888	15
1	exm1931555	9324819	A	0.6	0.1	G	5.495	0.01908	13.5
1	exm41212	33236624	A	0.1	0.6	G	5.495	0.01908	0.07407
1	exm1915101	85666163	C	0.1	0.6	A	5.495	0.01908	0.07407
1	exm71718	85930482	C	0.6	0.1	G	5.495	0.01908	13.5
3	exm302954	40286040	A	0.6	0.1	G	5.495	0.01908	13.5
3	exm307335	46008790	G	0.6	0.1	A	5.495	0.01908	13.5
3	exm320525	52365180	C	0.1	0.6	G	5.495	0.01908	0.07407
3	exm2046276	186002449	A	0.1	0.6	G	5.495	0.01908	0.07407
4	exm394646	38775900	A	0.6	0.1	G	5.495	0.01908	13.5
5	exm2106301	917213	G	0.6	0.1	A	5.495	0.01908	13.5
6	exm515885	10586823	C	0.6	0.1	A	5.495	0.01908	13.5
6	exm517917	15533469	G	0.1	0.6	A	5.495	0.01908	0.07407
6	exm-rs3129872	32407153	T	0.1	0.6	A	5.495	0.01908	0.07407
6	exm-rs3129287	33089104	A	0.6	0.1	C	5.495	0.01908	13.5
6	exm2128555	52144204	G	0.6	0.1	A	5.495	0.01908	13.5
6	exm559114	69665952	G	0.1	0.6	A	5.495	0.01908	0.07407
7	exm612509	30795144	G	0.1	0.6	A	5.495	0.01908	0.07407
7	exm651845	116339642	C	0.1	0.6	A	5.495	0.01908	0.07407
8	exm681448	10468964	A	0.1	0.6	G	5.495	0.01908	0.07407
9	exm756287	79324542	C	0.6	0.1	A	5.495	0.01908	13.5
9	exm758320	86615956	A	0.6	0.1	G	5.495	0.01908	13.5
9	exm2184546	130473596	G	0.1	0.6	A	5.495	0.01908	0.07407
10	exm1684327	73572583	A	0.6	0.1	G	5.495	0.01908	13.5
11	exm886194	6636520	G	0.6	0.1	A	5.495	0.01908	13.5
11	exm895194	18739502	A	0.1	0.6	C	5.495	0.01908	0.07407
11	exm928087	65547333	A	0.6	0.1	G	5.495	0.01908	13.5
11	exm941991	75438490	C	0.6	0.1	A	5.495	0.01908	13.5
13	exm1068476	49089877	G	0.1	0.6	C	5.495	0.01908	0.07407
13	exm1082522	114525123	A	0.6	0.1	C	5.495	0.01908	13.5
14	exm1101652	52485937	G	0.6	0.1	A	5.495	0.01908	13.5
14	exm1123659	94503739	A	0.1	0.6	C	5.495	0.01908	0.07407
16	exm1221280	18846395	G	0.1	0.6	A	5.495	0.01908	0.07407
17	exm1360567	76430205	G	0.1	0.6	A	5.495	0.01908	0.07407
19	exm1477897	44777150	A	0.6	0.1	G	5.495	0.01908	13.5
19	exm1483000	46893361	A	0.6	0.1	G	5.495	0.01908	13.5
19	exm1501784	54080067	G	0.6	0.1	A	5.495	0.01908	13.5
2	exm172758	11355100	T	0	0.5	A	5.455	0.01952	0
2	exm181895	27802866	A	0	0.5	G	5.455	0.01952	0
3	exm302486	39229196	A	0	0.5	C	5.455	0.01952	0
3	exm2238396	119485949	T	0	0.5	A	5.455	0.01952	0
3	exm353853	137880829	C	0	0.5	G	5.455	0.01952	0
3	exm361896	160137235	C	0	0.5	G	5.455	0.01952	0
6	exm529859	31106489	A	0	0.5	G	5.455	0.01952	0
11	exm928301	65629743	C	0.5	0	A	5.455	0.01952	NA
19	exm1402864	2110759	A	0	0.5	G	5.455	0.01952	0
1	exm59637	53108665	G	0.2	0.75	A	5.445	0.01962	0.08333
1	exm72157	86822287	A	0.2	0.75	C	5.445	0.01962	0.08333
1	exm-rs11265263	159710517	C	0.75	0.2	A	5.445	0.01962	12
1	exm143806	206944259	A	0.2	0.75	G	5.445	0.01962	0.08333
1	exm165868	247162653	A	0.75	0.2	G	5.445	0.01962	12
2	exm280057	238999875	A	0.2	0.75	G	5.445	0.01962	0.08333
3	exm330358	74334458	G	0.2	0.75	A	5.445	0.01962	0.08333
3	exm333999	100373679	A	0.75	0.2	G	5.445	0.01962	12
3	exm348855	129034195	C	0.2	0.75	A	5.445	0.01962	0.08333
3	exm355551	141499478	G	0.2	0.75	A	5.445	0.01962	0.08333
3	exm369209	184073238	A	0.2	0.75	G	5.445	0.01962	0.08333
4	exm388169	8218825	A	0.2	0.75	G	5.445	0.01962	0.08333
5	exm508442	177651448	A	0.2	0.75	G	5.445	0.01962	0.08333
6	exm579060	132874277	A	0.2	0.75	C	5.445	0.01962	0.08333
7	exm612764	31008686	G	0.75	0.2	A	5.445	0.01962	12
7	exm660383	137172379	A	0.75	0.2	G	5.445	0.01962	12
10	exm828685	69959260	A	0.2	0.75	G	5.445	0.01962	0.08333
10	exm865017	129901148	A	0.2	0.75	G	5.445	0.01962	0.08333
12	exm1042284	120139465	A	0.2	0.75	G	5.445	0.01962	0.08333
13	exm1064211	39263318	A	0.2	0.75	G	5.445	0.01962	0.08333
13	exm1071882	73329349	A	0.2	0.75	C	5.445	0.01962	0.08333
15	exm1173039	69561564	G	0.2	0.75	A	5.445	0.01962	0.08333
16	exm1195860	335531	G	0.75	0.2	A	5.445	0.01962	12
16	exm1222274	19710891	G	0.75	0.2	A	5.445	0.01962	12
16	exm-rs8063330	82627952	A	0.2	0.75	G	5.445	0.01962	0.08333
17	exm1289818	7758588	G	0.2	0.75	C	5.445	0.01962	0.08333
17	exm1304952	26110055	G	0.2	0.75	A	5.445	0.01962	0.08333
17	exm1310352	30521023	A	0.75	0.2	T	5.445	0.01962	12
17	exm1886620	40175689	A	0.2	0.75	G	5.445	0.01962	0.08333
17	exm1335480	48266851	G	0.2	0.75	A	5.445	0.01962	0.08333
17	exm1369164	80041958	A	0.2	0.75	G	5.445	0.01962	0.08333
18	exm1388652	55338740	G	0.75	0.2	A	5.445	0.01962	12
19	exm1400889	1469991	G	0.75	0.2	A	5.445	0.01962	12
19	exm1457864	36297395	A	0.2	0.75	G	5.445	0.01962	0.08333
19	exm1483258	46998551	G	0.2	0.75	A	5.445	0.01962	0.08333
19	exm1513907	58050063	G	0.75	0.2	A	5.445	0.01962	12
20	exm1522123	3655219	A	0.2	0.75	G	5.445	0.01962	0.08333
20	exm1525903	13750554	A	0.2	0.75	G	5.445	0.01962	0.08333
20	exm1533766	31671541	A	0.75	0.2	G	5.445	0.01962	12
22	exm1618194	46685334	A	0.2	0.75	G	5.445	0.01962	0.08333
22	exm1621691	50693704	A	0.2	0.75	G	5.445	0.01962	0.08333
23	exm1631684	23411052	A	0.2	0.75	G	5.445	0.01962	0.08333
23	exm1637220	48049616	A	0.75	0.2	G	5.445	0.01962	12
23	exm1649045	99921889	A	0.2	0.75	G	5.445	0.01962	0.08333
23	exm1654560	117772084	G	0.2	0.75	A	5.445	0.01962	0.08333
1	exm-rs3890745	2553624	G	0.5	0	A	5.333	0.02092	NA
1	exm8120	4772585	A	0	0.5	G	5.333	0.02092	0
1	exm23613	17664622	A	0	0.5	G	5.333	0.02092	0
1	exm55436	46073451	A	0	0.5	G	5.333	0.02092	0
1	exm57849	48694523	G	0.5	0	A	5.333	0.02092	NA
1	exm94536	150463923	A	0	0.5	C	5.333	0.02092	0
1	exm107211	155583002	A	0.5	0	G	5.333	0.02092	NA
1	exm120756	167814913	C	0.5	0	A	5.333	0.02092	NA
1	exm132155	186280235	A	0	0.5	G	5.333	0.02092	0
1	exm140151	203740024	G	0.5	0	A	5.333	0.02092	NA
2	exm174813	20113444	G	0.1667	0.8333	A	5.333	0.02092	0.04
2	exm183915	30142934	G	0.5	0	A	5.333	0.02092	NA
2	exm185643	32983560	A	0	0.5	G	5.333	0.02092	0
2	exm187908	38960634	A	0	0.5	G	5.333	0.02092	0
2	exm199766	70441524	A	0	0.5	G	5.333	0.02092	0
2	exm223308	120003094	A	0	0.5	C	5.333	0.02092	0
2	exm262425	214012516	A	0	0.5	G	5.333	0.02092	0
3	exm2052998	46725313	C	0.5	0	A	5.333	0.02092	NA
3	exm326768	58486772	G	0	0.5	A	5.333	0.02092	0
3	exm337170	111835739	G	0.5	0	A	5.333	0.02092	NA
3	exm357819	148917499	A	0	0.5	C	5.333	0.02092	0
3	exm364497	170811629	A	0	0.5	C	5.333	0.02092	0
4	exm387336	7043350	A	0	0.5	C	5.333	0.02092	0
4	exm412692	88968020	A	0	0.5	C	5.333	0.02092	0
5	exm451061	37697827	A	0	0.5	G	5.333	0.02092	0
5	exm-rs285599	73339114	A	0	0.5	G	5.333	0.02092	0
5	exm471015	112173899	G	0	0.5	A	5.333	0.02092	0
5	exm503534	171479985	G	0.5	0	C	5.333	0.02092	NA
6	exm524369	27925394	G	0	0.5	A	5.333	0.02092	0
6	exm572589	112389600	A	0	0.5	G	5.333	0.02092	0
6	exm580560	136512972	G	0	0.5	C	5.333	0.02092	0
7	exm642935	100482435	A	0	0.5	C	5.333	0.02092	0
7	exm649826	107575859	C	0	0.5	G	5.333	0.02092	0
8	exm677674	1857565	A	0	0.5	G	5.333	0.02092	0
8	exm702621	61178512	G	0.5	0	A	5.333	0.02092	NA
9	exm765215	100116971	A	0.1667	0.8333	C	5.333	0.02092	0.04
9	exm778588	124751907	G	0	0.5	A	5.333	0.02092	0
9	exm783436	130504168	G	0	0.5	A	5.333	0.02092	0
10	exm829676	70725199	A	0.5	0	G	5.333	0.02092	NA
10	exm850234	102763909	A	0	0.5	G	5.333	0.02092	0
10	exm2267069	134738232	A	0.1667	0.8333	G	5.333	0.02092	0.04
11	exm879387	3111913	A	0	0.5	G	5.333	0.02092	0
11	exm908368	55681999	A	0.1667	0.8333	G	5.333	0.02092	0.04
11	exm920462	63064887	A	0.5	0	C	5.333	0.02092	NA
11	exm923450	64518878	A	0	0.5	G	5.333	0.02092	0
11	exm949189	94353310	A	0.5	0	G	5.333	0.02092	NA
11	exm950553	101833020	A	0.5	0	C	5.333	0.02092	NA
12	exm989473	21711150	A	0	0.5	G	5.333	0.02092	0
14	exm1093357	24738193	G	0	0.5	A	5.333	0.02092	0
14	exm1103058	55611839	T	0	0.5	A	5.333	0.02092	0
15	exm1143058	28202839	G	0	0.5	A	5.333	0.02092	0
15	exm1149676	41011016	G	0	0.5	A	5.333	0.02092	0
15	exm1153058	42289324	A	0.5	0	G	5.333	0.02092	NA
15	exm1169423	65157529	C	0	0.5	G	5.333	0.02092	0
15	exm1183748	83698985	A	0	0.5	G	5.333	0.02092	0
16	exm1200759	1272038	A	0	0.5	G	5.333	0.02092	0
17	exm1278528	3595009	A	0.5	0	G	5.333	0.02092	NA
17	exm1284728	6493228	A	0.5	0	G	5.333	0.02092	NA
17	exm1294762	10429051	G	0.5	0	A	5.333	0.02092	NA
17	exm1334094	47041826	A	0.1667	0.8333	C	5.333	0.02092	0.04
17	exm1336199	48559489	A	0.5	0	G	5.333	0.02092	NA
17	exm1342594	59482968	C	0	0.5	G	5.333	0.02092	0
18	exm1375980	12277201	C	0.5	0	G	5.333	0.02092	NA
18	exm-rs7227401	21938658	A	0	0.5	C	5.333	0.02092	0
18	exm1389580	57026436	G	0.5	0	A	5.333	0.02092	NA
19	exm1419438	8591779	A	0	0.5	G	5.333	0.02092	0
19	exm1443119	17835885	A	0	0.5	G	5.333	0.02092	0
19	exm1496634	51738927	A	0	0.5	G	5.333	0.02092	0
20	exm-rs143384	34025756	A	0.1667	0.8333	G	5.333	0.02092	0.04
20	exm1551230	52583537	G	0	0.5	A	5.333	0.02092	0
21	exm1581210	47666788	A	0	0.5	G	5.333	0.02092	0
22	exm1616670	45258373	C	0.5	0	G	5.333	0.02092	NA
23	exm1632497	26158094	A	0.5	0	G	5.333	0.02092	NA
23	exm1634802	38664744	A	0	0.5	G	5.333	0.02092	0
23	exm1658714	134992279	A	0	0.5	C	5.333	0.02092	0
1	exm51943	43817931	A	0.5	0	G	5.091	0.02405	NA
1	exm74414	91782031	G	0.5	0	A	5.091	0.02405	NA
1	exm90499	144918930	A	0	0.5	C	5.091	0.02405	0
1	exm91443	145549328	G	0	0.5	C	5.091	0.02405	0
1	exm112412	158300684	G	0.5	0	A	5.091	0.02405	NA
1	exm151505	223284599	A	0.5	0	G	5.091	0.02405	NA
2	exm285173	242755877	A	0	0.5	G	5.091	0.02405	0
5	exm466454	89971244	C	0	0.5	G	5.091	0.02405	0
5	exm485545	140480885	G	0	0.5	A	5.091	0.02405	0
6	exm2243369	15468878	A	0	0.5	G	5.091	0.02405	0
7	exm669572	149489529	G	0.5	0	A	5.091	0.02405	NA
7	exm675821	156762224	C	0	0.5	G	5.091	0.02405	0
8	exm689261	22995710	A	0	0.5	G	5.091	0.02405	0
10	exm2249385	80849153	G	0.5	0	A	5.091	0.02405	NA
10	exm841566	93600354	A	0	0.5	C	5.091	0.02405	0
10	exm-rs6583826	94347830	A	0	0.5	G	5.091	0.02405	0
11	exm882272	5221132	G	0.5	0	A	5.091	0.02405	NA
11	exm883034	5510747	G	0	0.5	A	5.091	0.02405	0
12	exm979719	7069329	G	0.5	0	A	5.091	0.02405	NA
12	exm1782380	64587849	A	0	0.5	G	5.091	0.02405	0
14	exm1111749	71206848	A	0	0.5	G	5.091	0.02405	0
15	exm1180011	78403608	G	0.5	0	A	5.091	0.02405	NA
17	exm1292779	8784044	G	0.5	0	A	5.091	0.02405	NA
17	exm1310381	30536391	A	0	0.5	G	5.091	0.02405	0
20	exm1537667	34241119	G	0.5	0	C	5.091	0.02405	NA
23	exm1649597	100547924	G	0	0.5	A	5.091	0.02405	0
23	exm1652287	107315933	A	0.5	0	G	5.091	0.02405	NA
1	exm40453	32672932	G	0.7	0.2	A	5.051	0.02462	9.333
1	exm1726411	163117173	G	0.2	0.7	A	5.051	0.02462	0.1071
1	exm130490	183909818	G	0.2	0.7	A	5.051	0.02462	0.1071
1	exm138687	202457666	A	0.7	0.2	G	5.051	0.02462	9.333
2	exm212601	96860715	G	0.7	0.2	A	5.051	0.02462	9.333
2	exm267577	220075121	A	0.2	0.7	G	5.051	0.02462	0.1071
2	exm269929	220476533	A	0.2	0.7	G	5.051	0.02462	0.1071
3	exm325147	56763303	G	0.2	0.7	A	5.051	0.02462	0.1071
6	exm519029	18197821	A	0.2	0.7	G	5.051	0.02462	0.1071
6	exm-rs3870968	29647149	A	0.7	0.2	C	5.051	0.02462	9.333
6	exm541719	35911754	G	0.7	0.2	A	5.051	0.02462	9.333
8	exm722380	134237635	A	0.2	0.7	C	5.051	0.02462	0.1071
10	exm844194	96967024	A	0.2	0.7	G	5.051	0.02462	0.1071
11	exm870007	298542	G	0.2	0.7	A	5.051	0.02462	0.1071
11	exm874103	1027177	A	0.2	0.7	G	5.051	0.02462	0.1071
11	exm890559	10603528	A	0.2	0.7	G	5.051	0.02462	0.1071
11	exm2267254	13934928	G	0.7	0.2	A	5.051	0.02462	9.333
11	exm907366	55111118	A	0.2	0.7	G	5.051	0.02462	0.1071
12	exm980787	7635290	A	0.7	0.2	G	5.051	0.02462	9.333
13	exm1070810	53418940	G	0.7	0.2	A	5.051	0.02462	9.333
15	exm1141358	22963816	A	0.2	0.7	G	5.051	0.02462	0.1071
16	exm1265770	85689484	A	0.2	0.7	G	5.051	0.02462	0.1071
17	exm1321904	39671724	A	0.2	0.7	G	5.051	0.02462	0.1071
19	exm1444477	18277007	G	0.7	0.2	A	5.051	0.02462	9.333
20	exm1555436	60886146	G	0.2	0.7	A	5.051	0.02462	0.1071
23	exm1665266	153247745	G	0.7	0.2	A	5.051	0.02462	9.333
1	exm17152	12837570	G	0	0.4	A	5	0.02535	0
1	exm44257	36214104	A	0	0.4	C	5	0.02535	0
1	exm44384	36297673	A	0	0.4	G	5	0.02535	0
1	exm71673	85736387	A	0	0.4	G	5	0.02535	0
1	exm1916519	86934676	G	0	0.4	C	5	0.02535	0
1	exm76483	94652062	A	0.4	0	G	5	0.02535	NA
1	exm83171	111490837	A	0	0.4	G	5	0.02535	0
1	exm86951	116609198	A	0	0.4	G	5	0.02535	0
1	exm87871	117635413	A	0	0.4	G	5	0.02535	0
1	exm100526	152286388	G	0.4	0	A	5	0.02535	NA
1	exm101296	152681835	A	0	0.4	C	5	0.02535	0
1	exm102341	153512612	A	0	0.4	T	5	0.02535	0
1	exm105654	155033308	A	0	0.4	G	5	0.02535	0
1	exm108744	156255045	A	0.4	0	C	5	0.02535	NA
1	exm113675	158746612	G	0	0.4	A	5	0.02535	0
1	exm117272	161130453	G	0	0.4	A	5	0.02535	0
1	exm118350	161681237	G	0.4	0	A	5	0.02535	NA
1	exm1733958	169823778	G	0	0.4	A	5	0.02535	0
1	exm2268824	211415358	G	0	0.4	A	5	0.02535	0
1	exm163036	238050843	G	0.4	0	A	5	0.02535	NA
2	exm179641	27305377	A	0	0.4	G	5	0.02535	0
2	exm179997	27355487	G	0	0.4	A	5	0.02535	0
2	exm183527	29296449	A	0	0.4	G	5	0.02535	0
2	exm187379	37580074	A	0	0.4	G	5	0.02535	0
2	exm2237904	64780532	G	0.4	0	A	5	0.02535	NA
2	exm203253	74043126	A	0	0.4	C	5	0.02535	0
2	exm2273803	74717523	A	0.4	0	G	5	0.02535	NA
2	exm213250	97270058	G	0.4	0	A	5	0.02535	NA
2	exm219073	108910751	A	0.4	0	G	5	0.02535	NA
2	exm220367	110922096	C	0.4	0	A	5	0.02535	NA
2	exm230723	141093334	G	0	0.4	A	5	0.02535	0
2	exm231462	144899457	A	0	0.4	T	5	0.02535	0
2	exm234309	158157282	G	0	0.4	A	5	0.02535	0
2	exm249080	179621477	A	0	0.4	G	5	0.02535	0
2	exm254351	196837001	A	0	0.4	G	5	0.02535	0
2	exm256811	202074098	A	0	0.4	G	5	0.02535	0
2	exm259591	207171102	G	0.4	0	A	5	0.02535	NA
2	exm260268	208424972	G	0	0.4	A	5	0.02535	0
2	exm275678	233410253	G	0	0.4	A	5	0.02535	0
3	exm297998	33840234	G	0.4	0	A	5	0.02535	NA
3	exm298191	35770896	G	0	0.4	C	5	0.02535	0
3	exm301784	38986920	T	0	0.4	A	5	0.02535	0
3	exm316419	49848470	G	0.4	0	A	5	0.02535	NA
3	exm321711	52525466	A	0.4	0	G	5	0.02535	NA
3	exm326454	58154328	G	0	0.4	A	5	0.02535	0
3	exm332382	97726647	G	0.4	0	A	5	0.02535	NA
3	exm338635	113329939	G	0	0.4	A	5	0.02535	0
3	exm343615	122647877	A	0	0.4	G	5	0.02535	0
3	exm344237	123427584	A	0.4	0	G	5	0.02535	NA
3	exm360252	154857998	A	0	0.4	G	5	0.02535	0
3	exm366324	180349286	A	0	0.4	G	5	0.02535	0
3	exm367259	183442247	G	0	0.4	A	5	0.02535	0
3	exm372867	193002884	A	0	0.4	C	5	0.02535	0
3	exm373577	194080395	A	0	0.4	G	5	0.02535	0
4	exm378810	524515	C	0.4	0	A	5	0.02535	NA
4	exm382313	2172826	T	0.4	0	A	5	0.02535	NA
4	exm383938	3215835	G	0.4	0	A	5	0.02535	NA
4	exm390798	15709176	G	0	0.4	A	5	0.02535	0
4	exm394364	37962334	G	0	0.4	A	5	0.02535	0
4	exm2076371	57189604	C	0.4	0	A	5	0.02535	NA
4	exm402130	68484738	A	0	0.4	G	5	0.02535	0
4	exm2077510	68788616	A	0	0.4	G	5	0.02535	0
4	exm406480	76489584	A	0	0.4	G	5	0.02535	0
4	exm410509	84457903	A	0	0.4	G	5	0.02535	0
4	exm420244	114290844	A	0	0.4	C	5	0.02535	0
4	exm420733	119204127	A	0	0.4	G	5	0.02535	0
4	exm420841	119273848	C	0	0.4	G	5	0.02535	0
4	exm420909	119659496	G	0	0.4	A	5	0.02535	0
4	exm-rs7659604	122665514	A	0	0.4	G	5	0.02535	0
4	exm2265759	134384370	A	0.4	0	G	5	0.02535	NA
4	exm427988	151207127	A	0	0.4	G	5	0.02535	0
4	exm432871	166924623	A	0.4	0	G	5	0.02535	NA
5	exm440125	206016	A	0	0.4	G	5	0.02535	0
5	exm445829	14492914	A	0	0.4	G	5	0.02535	0
5	exm449251	35010152	A	0	0.4	G	5	0.02535	0
5	exm451441	38527326	A	0	0.4	G	5	0.02535	0
5	exm2257328	71491666	A	0	0.4	G	5	0.02535	0
5	exm464477	79855283	C	0	0.4	G	5	0.02535	0
5	exm468734	96315010	A	0.4	0	G	5	0.02535	NA
5	exm486809	140579498	G	0	0.4	A	5	0.02535	0
5	exm499145	156589660	G	0	0.4	A	5	0.02535	0
5	exm499178	156590188	G	0.4	0	A	5	0.02535	NA
5	exm499655	156934111	A	0.4	0	G	5	0.02535	NA
5	exm2257069	157065492	A	0	0.4	G	5	0.02535	0
5	exm506220	176517532	G	0.4	0	A	5	0.02535	NA
5	exm510364	179290933	A	0	0.4	G	5	0.02535	0
5	exm2266146	180199307	A	0	0.4	G	5	0.02535	0
6	exm514683	7373406	G	0	0.4	A	5	0.02535	0
6	exm519295	20152939	A	0	0.4	G	5	0.02535	0
6	exm2118572	26043833	A	0	0.4	G	5	0.02535	0
6	exm-rs3130109	30362751	A	0	0.4	C	5	0.02535	0
6	exm528215	30633323	A	0	0.4	G	5	0.02535	0
6	exm529264	30919983	G	0	0.4	A	5	0.02535	0
6	exm-rs2853925	31264922	G	0	0.4	A	5	0.02535	0
6	exm544328	38994430	A	0.4	0	G	5	0.02535	NA
6	exm546621	42074845	G	0.4	0	A	5	0.02535	NA
6	exm552641	46661146	A	0	0.4	G	5	0.02535	0
6	exm2244313	56376021	A	0	0.4	G	5	0.02535	0
6	exm565620	90082231	G	0	0.4	A	5	0.02535	0
6	exm573615	116783330	A	0	0.4	G	5	0.02535	0
6	exm2270426	148995849	A	0.4	0	G	5	0.02535	NA
6	exm585810	150174287	A	0	0.4	G	5	0.02535	0
6	exm585886	150239348	T	0	0.4	A	5	0.02535	0
6	exm589709	155776260	G	0	0.4	A	5	0.02535	0
6	exm593003	161020641	A	0.4	0	C	5	0.02535	NA
7	exm-rs1997243	1083777	A	0	0.4	G	5	0.02535	0
7	exm606020	11509561	C	0	0.4	G	5	0.02535	0
7	exm608348	21631070	G	0	0.4	A	5	0.02535	0
7	exm609238	22985710	A	0	0.4	G	5	0.02535	0
7	exm611817	29918676	A	0	0.4	G	5	0.02535	0
7	exm613621	33312657	A	0	0.4	G	5	0.02535	0
7	exm629653	80108305	G	0.4	0	A	5	0.02535	NA
7	exm649590	107416925	G	0	0.4	C	5	0.02535	0
7	exm651217	112112882	A	0.4	0	G	5	0.02535	NA
7	exm651390	113517887	A	0	0.4	C	5	0.02535	0
7	exm2139222	130025713	A	0	0.4	G	5	0.02535	0
7	exm659424	134618713	A	0.4	0	G	5	0.02535	NA
7	exm661253	138603473	A	0.4	0	G	5	0.02535	NA
7	exm671326	150554726	G	0	0.4	A	5	0.02535	0
8	exm2258571	10469547	G	0	0.4	C	5	0.02535	0
8	exm689264	23001970	A	0	0.4	G	5	0.02535	0
8	exm689305	23003394	A	0.4	0	G	5	0.02535	NA
8	exm689809	23306403	A	0	0.4	G	5	0.02535	0
8	exm690411	24775477	C	0.4	0	A	5	0.02535	NA
8	exm714891	106814181	C	0.4	0	G	5	0.02535	NA
8	exm718807	124243936	C	0	0.4	G	5	0.02535	0
8	exm2166584	145640359	A	0	0.4	G	5	0.02535	0
9	exm737794	5892552	C	0	0.4	G	5	0.02535	0
9	exm739016	8486247	A	0	0.4	G	5	0.02535	0
9	exm2263474	15744431	C	0.4	0	G	5	0.02535	NA
9	exm751716	37746714	G	0	0.4	A	5	0.02535	0
9	exm761319	95077691	G	0.4	0	A	5	0.02535	NA
9	exm769023	107558434	C	0	0.4	A	5	0.02535	0
9	exm787913	132571754	T	0	0.4	A	5	0.02535	0
10	exm806001	3143745	G	0.4	0	A	5	0.02535	NA
10	exm807199	5690938	G	0	0.4	A	5	0.02535	0
10	exm-rs2986971	30096628	G	0.4	0	A	5	0.02535	NA
10	exm819495	35897304	G	0.4	0	A	5	0.02535	NA
10	exm832519	73492014	G	0	0.4	A	5	0.02535	0
10	exm836431	79566664	A	0	0.4	G	5	0.02535	0
10	exm845376	98180756	A	0	0.4	G	5	0.02535	0
10	exm848518	101578872	C	0	0.4	G	5	0.02535	0
10	exm854478	105945842	G	0	0.4	A	5	0.02535	0
10	exm861087	123846421	G	0.4	0	A	5	0.02535	NA
10	exm861114	123846924	A	0	0.4	G	5	0.02535	0
11	exm870147	373027	A	0	0.4	G	5	0.02535	0
11	exm883071	5529134	A	0	0.4	G	5	0.02535	0
11	exm886201	6636686	G	0	0.4	A	5	0.02535	0
11	exm894606	18357384	T	0.4	0	A	5	0.02535	NA
11	exm894787	18497187	A	0	0.4	G	5	0.02535	0
11	exm896529	20949966	A	0	0.4	G	5	0.02535	0
11	exm916036	61111643	A	0	0.4	G	5	0.02535	0
11	exm2259828	61316307	A	0.4	0	G	5	0.02535	NA
11	exm918180	62297835	A	0	0.4	T	5	0.02535	0
11	exm923445	64518841	A	0	0.4	G	5	0.02535	0
11	exm-rs10896053	65579670	G	0.4	0	A	5	0.02535	NA
11	exm939064	72413997	G	0.4	0	A	5	0.02535	NA
11	exm2219653	93837861	T	0	0.4	A	5	0.02535	0
11	exm952255	104768141	G	0	0.4	A	5	0.02535	0
11	exm953439	108043195	G	0	0.4	A	5	0.02535	0
11	exm2249570	113103996	C	0.4	0	A	5	0.02535	NA
11	exm961454	118896731	G	0.4	0	A	5	0.02535	NA
11	exm964579	121986594	G	0.4	0	A	5	0.02535	NA
11	exm968192	125763859	C	0	0.4	G	5	0.02535	0
11	exm968463	125880588	G	0	0.4	A	5	0.02535	0
11	exm968619	126104933	A	0	0.4	G	5	0.02535	0
12	exm2263518	6128443	G	0.4	0	A	5	0.02535	NA
12	exm998463	48880504	C	0.4	0	G	5	0.02535	NA
12	exm2220641	51208104	G	0.4	0	A	5	0.02535	NA
12	exm1016409	57871243	A	0.4	0	G	5	0.02535	NA
12	exm1042137	119926602	A	0.4	0	T	5	0.02535	NA
12	exm1052405	132405748	G	0	0.4	A	5	0.02535	0
13	exm1057518	24858401	A	0	0.4	G	5	0.02535	0
13	exm1057716	25009297	A	0	0.4	C	5	0.02535	0
13	exm2221514	25466781	A	0	0.4	G	5	0.02535	0
13	exm1065905	42440163	A	0	0.4	G	5	0.02535	0
13	exm1798011	50594532	G	0	0.4	A	5	0.02535	0
13	exm1071456	61987780	A	0	0.4	G	5	0.02535	0
13	exm2264531	72301632	A	0.4	0	C	5	0.02535	NA
13	exm1072351	75930342	G	0.4	0	A	5	0.02535	NA
14	exm1086061	21551066	C	0	0.4	A	5	0.02535	0
14	exm1089040	23354133	A	0	0.4	G	5	0.02535	0
14	exm1094522	24974790	A	0	0.4	G	5	0.02535	0
14	exm1096254	33293531	T	0	0.4	A	5	0.02535	0
14	exm-rs10139660	35173624	G	0	0.4	A	5	0.02535	0
14	exm1098621	45369714	A	0	0.4	G	5	0.02535	0
14	exm1103380	56078958	A	0.4	0	G	5	0.02535	NA
14	exm1110567	69521338	A	0.4	0	C	5	0.02535	NA
14	exm1114217	74454681	A	0	0.4	G	5	0.02535	0
14	exm1134928	105930406	A	0.4	0	G	5	0.02535	NA
15	exm1146156	34159986	A	0	0.4	G	5	0.02535	0
15	exm1154891	43044259	A	0.4	0	G	5	0.02535	NA
15	exm1156601	43827387	G	0	0.4	C	5	0.02535	0
15	exm1169322	65113714	A	0.4	0	G	5	0.02535	NA
15	exm1170059	65491339	A	0.4	0	G	5	0.02535	NA
15	exm1170861	65945013	A	0	0.4	G	5	0.02535	0
15	exm1176838	74964021	G	0	0.4	A	5	0.02535	0
15	exm1179904	78346465	C	0	0.4	A	5	0.02535	0
15	exm1192298	99467177	A	0.4	0	G	5	0.02535	NA
16	exm1196839	601352	G	0	0.4	A	5	0.02535	0
16	exm1199007	819441	C	0	0.4	G	5	0.02535	0
16	exm2252441	1391419	G	0.4	0	A	5	0.02535	NA
16	exm1211031	3406707	A	0	0.4	G	5	0.02535	0
16	exm1211112	3434710	A	0	0.4	C	5	0.02535	0
16	exm1213331	4431315	A	0	0.4	G	5	0.02535	0
16	exm1220547	16248624	A	0	0.4	G	5	0.02535	0
16	exm2272426	19767129	A	0	0.4	C	5	0.02535	0
16	exm1225266	22162102	C	0.4	0	A	5	0.02535	NA
16	exm1226521	23619278	A	0	0.4	G	5	0.02535	0
16	exm1852797	25251378	G	0.4	0	A	5	0.02535	NA
16	exm1237242	31885289	A	0	0.4	G	5	0.02535	0
16	exm1246298	65005934	A	0	0.4	G	5	0.02535	0
16	exm1249654	67691668	A	0.4	0	G	5	0.02535	NA
16	exm1252791	69373976	G	0	0.4	A	5	0.02535	0
16	exm1270713	89613123	A	0.4	0	G	5	0.02535	NA
16	exm1272101	89921057	A	0	0.4	G	5	0.02535	0
17	exm1284491	6337417	G	0	0.4	A	5	0.02535	0
17	exm1287581	7365863	A	0.4	0	G	5	0.02535	NA
17	exm1288129	7467063	A	0	0.4	C	5	0.02535	0
17	exm1292483	8647479	G	0.4	0	A	5	0.02535	NA
17	exm1294082	10322281	A	0.4	0	G	5	0.02535	NA
17	exm1299648	17907768	A	0	0.4	G	5	0.02535	0
17	exm1316480	37563969	A	0	0.4	G	5	0.02535	0
17	exm1317600	38073569	A	0.4	0	G	5	0.02535	NA
17	exm1321380	39593672	G	0	0.4	A	5	0.02535	0
17	exm1339586	56293558	A	0	0.4	G	5	0.02535	0
17	exm1353382	73049110	A	0	0.4	G	5	0.02535	0
18	exm1373977	7050866	A	0	0.4	G	5	0.02535	0
18	exm1378572	21141408	G	0	0.4	A	5	0.02535	0
18	exm1391175	61570529	G	0	0.4	C	5	0.02535	0
19	exm1402436	1979811	G	0.4	0	A	5	0.02535	NA
19	exm1421261	9065664	G	0.4	0	A	5	0.02535	NA
19	exm1432023	12985002	A	0	0.4	C	5	0.02535	0
19	exm1434458	14199924	G	0	0.4	A	5	0.02535	0
19	exm1457473	36233623	A	0	0.4	G	5	0.02535	0
19	exm1460550	37903512	G	0	0.4	A	5	0.02535	0
19	exm1461439	38572747	A	0	0.4	G	5	0.02535	0
19	exm1463032	38991355	A	0	0.4	C	5	0.02535	0
19	exm1471153	41928086	A	0	0.4	G	5	0.02535	0
19	exm1475631	43866449	A	0	0.4	G	5	0.02535	0
19	exm1476382	44222792	G	0	0.4	A	5	0.02535	0
19	exm1476472	44237580	A	0	0.4	G	5	0.02535	0
19	exm1478047	44793080	G	0	0.4	C	5	0.02535	0
19	exm1481398	46176123	A	0	0.4	C	5	0.02535	0
19	exm1486504	48789579	G	0	0.4	A	5	0.02535	0
19	exm1487353	49090548	A	0.4	0	G	5	0.02535	NA
19	exm1488225	49260250	C	0	0.4	G	5	0.02535	0
19	exm1509429	56042661	G	0.4	0	A	5	0.02535	NA
19	exm1513282	57909827	C	0	0.4	A	5	0.02535	0
19	exm1513529	57956715	C	0	0.4	G	5	0.02535	0
20	exm1960636	23016931	A	0	0.4	C	5	0.02535	0
20	exm1548013	47266680	G	0	0.4	A	5	0.02535	0
20	exm1551721	55020983	A	0	0.4	G	5	0.02535	0
21	exm1572956	43412991	A	0	0.4	G	5	0.02535	0
22	exm1594780	24985853	A	0	0.4	G	5	0.02535	0
22	exm1595426	25623888	A	0	0.4	G	5	0.02535	0
22	exm1605227	37407193	A	0	0.4	G	5	0.02535	0
22	exm1605237	37407346	A	0	0.4	G	5	0.02535	0
22	exm1607892	38477137	A	0.4	0	C	5	0.02535	NA
22	exm1616758	45309820	C	0	0.4	A	5	0.02535	0
23	exm1626542	3239001	A	0	0.4	C	5	0.02535	0
23	exm1633423	32481662	T	0	0.4	A	5	0.02535	0
23	exm1642749	57936623	A	0	0.4	C	5	0.02535	0
23	exm1650246	101857558	A	0.4	0	C	5	0.02535	NA
23	exm2273221	155009856	A	0	0.4	G	5	0.02535	0
1	exm90489	144917636	A	0.5	0	G	4.8	0.02846	NA
1	exm149063	216051172	A	0.5	0	G	4.8	0.02846	NA
1	exm155760	228469870	G	0	0.5	A	4.8	0.02846	0
1	exm159514	233105677	G	0.75	0	A	4.8	0.02846	NA
2	exm200648	71298930	G	0.5	0	A	4.8	0.02846	NA
2	exm243060	175289259	C	0	0.5	A	4.8	0.02846	0
2	exm252851	190660537	A	0	0.5	G	4.8	0.02846	0
3	exm332825	98002636	A	0.5	0	G	4.8	0.02846	NA
3	exm333143	98307632	G	0.5	0	A	4.8	0.02846	NA
3	exm2255755	147128352	G	0.5	0	C	4.8	0.02846	NA
4	exm403562	70361396	A	0	0.5	G	4.8	0.02846	0
5	exm509269	178503473	A	0.75	0	G	4.8	0.02846	NA
6	exm-rs3094111	30788191	G	0	0.75	A	4.8	0.02846	0
6	exm587228	151936704	A	0	0.5	G	4.8	0.02846	0
8	exm716873	117783914	A	0	0.75	C	4.8	0.02846	0
9	exm749066	35663006	A	0.75	0	G	4.8	0.02846	NA
10	exm822059	46998978	A	0	0.5	G	4.8	0.02846	0
10	exm823957	50535024	C	0.75	0	A	4.8	0.02846	NA
10	exm861916	124379804	G	0.5	0	A	4.8	0.02846	NA
11	exm920205	62763264	A	0	0.5	T	4.8	0.02846	0
11	exm921871	63997338	A	0	0.5	G	4.8	0.02846	0
12	exm2250589	111748263	A	0	0.5	G	4.8	0.02846	0
13	exm1058212	25285502	A	0	0.5	G	4.8	0.02846	0
14	exm1103749	57099859	A	0	0.5	G	4.8	0.02846	0
14	exm1110868	69920011	G	0.75	0	A	4.8	0.02846	NA
16	exm1259867	75669878	A	0	0.75	G	4.8	0.02846	0
17	exm1292127	8273061	C	0	0.5	G	4.8	0.02846	0
19	exm1421283	9066045	A	0.75	0	G	4.8	0.02846	NA
20	exm1523811	5528332	A	0	0.5	G	4.8	0.02846	0
21	exm1563713	27852668	G	0.5	0	A	4.8	0.02846	NA
23	exm1646073	72433821	G	0.5	0	A	4.8	0.02846	NA
4	exm408017	78082683	G	0.75	0.125	A	4.688	0.03038	21
11	exm905998	47819940	A	0.75	0.125	G	4.688	0.03038	21
11	exm954980	111385712	C	0.125	0.75	G	4.688	0.03038	0.04762
12	exm1039449	113573237	G	0.125	0.75	C	4.688	0.03038	0.04762
16	exm1229533	28506882	A	0.75	0.125	G	4.688	0.03038	21
23	exm1629917	17705984	G	0.75	0.125	A	4.688	0.03038	21
1	exm24666	19181075	G	0.25	0.8333	A	4.667	0.03075	0.06667
1	exm35174	27087917	G	0.25	0.8333	A	4.667	0.03075	0.06667
1	exm57604	47726135	G	0.25	0.8333	A	4.667	0.03075	0.06667
1	exm131189	185878632	A	0.1667	0.75	G	4.667	0.03075	0.06667
2	exm190260	44065090	G	0.25	0.8333	A	4.667	0.03075	0.06667
2	exm215837	99870684	A	0.1667	0.75	C	4.667	0.03075	0.06667
2	exm238542	167099158	A	0.25	0.8333	G	4.667	0.03075	0.06667
2	exm247186	179466511	A	0.1667	0.75	G	4.667	0.03075	0.06667
2	exm252623	190535429	A	0.25	0.8333	G	4.667	0.03075	0.06667
2	exm261996	211421531	A	0.25	0.8333	C	4.667	0.03075	0.06667
3	exm293780	15475982	A	0.25	0.8333	G	4.667	0.03075	0.06667
3	exm301988	39150636	A	0.1667	0.75	C	4.667	0.03075	0.06667
3	exm343754	122880228	A	0.25	0.8333	G	4.667	0.03075	0.06667
3	exm2041661	151458518	G	0.8333	0.25	A	4.667	0.03075	15
3	exm377216	196736575	G	0.25	0.8333	A	4.667	0.03075	0.06667
4	exm410875	85724595	A	0.25	0.8333	G	4.667	0.03075	0.06667
5	exm440728	485289	A	0.25	0.8333	G	4.667	0.03075	0.06667
5	exm449900	36036066	A	0.1667	0.75	G	4.667	0.03075	0.06667
6	exm574138	117128198	C	0.25	0.8333	A	4.667	0.03075	0.06667
6	exm580467	135788730	A	0.1667	0.75	G	4.667	0.03075	0.06667
8	exm705003	69552619	G	0.1667	0.75	A	4.667	0.03075	0.06667
9	exm741041	17416026	A	0.25	0.8333	G	4.667	0.03075	0.06667
10	exm832819	73560498	A	0.25	0.8333	G	4.667	0.03075	0.06667
10	exm833052	73588653	G	0.1667	0.75	A	4.667	0.03075	0.06667
11	exm1700322	128851396	A	0.25	0.8333	C	4.667	0.03075	0.06667
14	exm1102842	55448409	G	0.1667	0.75	C	4.667	0.03075	0.06667
14	exm1122224	92909816	A	0.1667	0.75	G	4.667	0.03075	0.06667
15	exm1168071	63889836	G	0.25	0.8333	A	4.667	0.03075	0.06667
16	exm1212207	3713497	C	0.1667	0.75	A	4.667	0.03075	0.06667
16	exm1248011	67222668	G	0.25	0.8333	A	4.667	0.03075	0.06667
16	exm1253774	70310438	G	0.8333	0.25	A	4.667	0.03075	15
19	exm2268177	9555855	G	0.1667	0.75	A	4.667	0.03075	0.06667
19	exm1451296	24270119	G	0.25	0.8333	A	4.667	0.03075	0.06667
20	exm2254361	6069723	G	0.25	0.8333	A	4.667	0.03075	0.06667
21	exm1580162	47421947	G	0.1667	0.75	A	4.667	0.03075	0.06667
21	exm1581673	47777063	G	0.1667	0.75	A	4.667	0.03075	0.06667
22	exm1616957	45607987	C	0.1667	0.75	A	4.667	0.03075	0.06667
1	exm1107	980903	A	0.375	0	G	4.5	0.03389	NA
1	exm2882	1268688	A	0	0.375	G	4.5	0.03389	0
1	exm6635	3334441	G	0.375	0	A	4.5	0.03389	NA
1	exm12089	9324590	G	0	0.375	C	4.5	0.03389	0
1	exm86965	116663566	A	0	0.375	G	4.5	0.03389	0
1	exm108688	156237315	A	0	0.375	G	4.5	0.03389	0
1	exm118304	161647270	A	0	0.375	C	4.5	0.03389	0
1	exm118563	161771986	G	0.375	0	A	4.5	0.03389	NA
1	exm165681	247019101	A	0	0.375	G	4.5	0.03389	0
2	exm202509	73675630	G	0.375	0	A	4.5	0.03389	NA
2	exm2254500	119523926	A	0	0.375	C	4.5	0.03389	0
2	exm235992	160826668	A	0	0.375	G	4.5	0.03389	0
2	exm255151	197987510	A	0.375	0	G	4.5	0.03389	NA
2	exm269936	220476747	A	0	0.375	C	4.5	0.03389	0
2	exm280011	238976761	A	0	0.375	G	4.5	0.03389	0
3	exm2269398	7511375	A	0	0.375	G	4.5	0.03389	0
3	exm292174	13670493	A	0.375	0	C	4.5	0.03389	NA
3	exm311017	48456431	A	0	0.375	G	4.5	0.03389	0
3	exm316141	49760431	C	0.375	0	G	4.5	0.03389	NA
3	exm2269457	64792082	A	0	0.375	G	4.5	0.03389	0
3	exm333956	100362114	G	0	0.375	A	4.5	0.03389	0
3	exm367820	183778031	A	0	0.375	G	4.5	0.03389	0
4	exm417505	107168431	C	0	0.375	G	4.5	0.03389	0
5	exm444547	10450146	G	0	0.375	A	4.5	0.03389	0
5	exm452738	41067259	A	0.375	0	G	4.5	0.03389	NA
5	exm463657	79029762	G	0	0.375	A	4.5	0.03389	0
5	exm466470	89977264	C	0	0.375	G	4.5	0.03389	0
5	exm2270129	128040308	A	0	0.375	G	4.5	0.03389	0
5	exm509887	179192493	A	0	0.375	C	4.5	0.03389	0
6	exm528310	30653128	G	0.375	0	A	4.5	0.03389	NA
6	exm-rs7771971	31360341	G	0	0.375	A	4.5	0.03389	0
6	exm530840	31475241	T	0	0.375	A	4.5	0.03389	0
6	exm537772	33146726	C	0.375	0	G	4.5	0.03389	NA
6	exm-rs6907034	33252661	G	0.375	0	A	4.5	0.03389	NA
6	exm543812	38754624	A	0	0.375	G	4.5	0.03389	0
6	exm545782	41533556	A	0	0.375	G	4.5	0.03389	0
6	exm548257	43029099	A	0	0.375	G	4.5	0.03389	0
6	exm552103	46047970	A	0	0.375	G	4.5	0.03389	0
6	exm553217	46978038	A	0	0.375	G	4.5	0.03389	0
6	exm555273	52129493	A	0	0.375	G	4.5	0.03389	0
6	exm556213	53518981	C	0.375	0	G	4.5	0.03389	NA
6	exm563916	84896325	G	0.375	0	A	4.5	0.03389	NA
7	exm604600	6452461	G	0	0.375	A	4.5	0.03389	0
7	exm608613	21778449	G	0	0.375	A	4.5	0.03389	0
7	exm616476	43484275	G	0	0.375	C	4.5	0.03389	0
7	exm2275951	94919612	A	0	0.375	G	4.5	0.03389	0
7	exm671614	150696067	A	0	0.375	G	4.5	0.03389	0
7	exm675779	156755824	C	0	0.375	G	4.5	0.03389	0
8	exm684565	17421146	G	0.375	0	A	4.5	0.03389	NA
8	exm690842	25317966	A	0	0.375	G	4.5	0.03389	0
8	exm696871	38810188	G	0.375	0	A	4.5	0.03389	NA
8	exm708876	88885365	A	0	0.375	G	4.5	0.03389	0
8	exm712735	101051173	A	0	0.375	G	4.5	0.03389	0
8	exm714905	106814656	G	0	0.375	C	4.5	0.03389	0
8	exm719544	124988245	G	0	0.375	A	4.5	0.03389	0
8	exm2266767	133690193	G	0.375	0	A	4.5	0.03389	NA
8	exm732874	145730000	A	0	0.375	G	4.5	0.03389	0
9	exm-rs7861943	4836811	A	0	0.375	G	4.5	0.03389	0
9	exm747140	34514466	A	0	0.375	G	4.5	0.03389	0
10	exm812268	17085903	G	0	0.375	C	4.5	0.03389	0
10	exm825007	51586410	C	0.375	0	A	4.5	0.03389	NA
10	exm843416	96014770	G	0.375	0	A	4.5	0.03389	NA
10	exm2267135	123369542	A	0	0.375	G	4.5	0.03389	0
11	exm881720	4936608	C	0	0.375	G	4.5	0.03389	0
11	exm898866	33065479	A	0	0.375	C	4.5	0.03389	0
11	exm906696	48367098	A	0	0.375	T	4.5	0.03389	0
11	exm909627	56230328	C	0	0.375	A	4.5	0.03389	0
11	exm909941	56380624	C	0.375	0	A	4.5	0.03389	NA
11	exm913072	58920729	A	0	0.375	G	4.5	0.03389	0
11	exm925648	64939441	G	0	0.375	A	4.5	0.03389	0
11	exm938106	71726147	A	0	0.375	G	4.5	0.03389	0
11	exm967275	124757328	A	0	0.375	C	4.5	0.03389	0
11	exm969202	128359269	A	0	0.375	G	4.5	0.03389	0
12	exm1004632	52715053	C	0.375	0	A	4.5	0.03389	NA
12	exm1008685	53803151	A	0	0.375	G	4.5	0.03389	0
12	exm2267388	105606172	A	0	0.375	G	4.5	0.03389	0
12	exm1760189	133226360	A	0	0.375	G	4.5	0.03389	0
13	exm1074823	95860075	G	0.375	0	A	4.5	0.03389	NA
13	exm1080892	113530129	C	0	0.375	G	4.5	0.03389	0
14	exm1084318	20784718	C	0	0.375	A	4.5	0.03389	0
14	exm1092715	24653523	G	0.375	0	C	4.5	0.03389	NA
14	exm1097416	37050642	C	0.375	0	G	4.5	0.03389	NA
14	exm1100046	50298925	A	0.375	0	G	4.5	0.03389	NA
14	exm1114178	74439673	G	0	0.375	A	4.5	0.03389	0
15	exm1147300	38229074	A	0	0.375	G	4.5	0.03389	0
15	exm1830809	43276168	A	0	0.375	G	4.5	0.03389	0
15	exm1171449	66790036	A	0	0.375	G	4.5	0.03389	0
15	exm1185491	86124599	A	0	0.375	G	4.5	0.03389	0
15	exm1187152	89659716	A	0	0.375	G	4.5	0.03389	0
15	exm1188496	90245116	G	0	0.375	C	4.5	0.03389	0
15	exm-rs285757	93179175	A	0	0.375	G	4.5	0.03389	0
16	exm1845810	112659	A	0	0.375	G	4.5	0.03389	0
16	exm1222125	19584480	A	0	0.375	G	4.5	0.03389	0
16	exm1223609	20844375	A	0	0.375	G	4.5	0.03389	0
16	exm1261448	81157324	G	0.375	0	A	4.5	0.03389	NA
16	exm1266738	87454310	G	0.375	0	A	4.5	0.03389	NA
17	exm1348530	66533733	A	0	0.375	G	4.5	0.03389	0
18	exm1380340	28648975	A	0	0.375	G	4.5	0.03389	0
18	exm1388895	56184336	A	0	0.375	G	4.5	0.03389	0
19	exm1410588	4817690	G	0	0.375	A	4.5	0.03389	0
19	exm1417483	7964482	A	0	0.375	G	4.5	0.03389	0
19	exm1926431	17394737	A	0.375	0	C	4.5	0.03389	NA
19	exm1447010	19312496	C	0.375	0	G	4.5	0.03389	NA
19	exm1940725	43967825	C	0.375	0	A	4.5	0.03389	NA
19	exm1488738	49398405	A	0	0.375	G	4.5	0.03389	0
19	exm1510398	56370140	A	0	0.375	C	4.5	0.03389	0
20	exm1542295	40877358	C	0	0.375	G	4.5	0.03389	0
20	exm1547823	46318901	C	0	0.375	A	4.5	0.03389	0
20	exm1973085	62839017	A	0	0.375	C	4.5	0.03389	0
22	exm1594097	24581123	G	0	0.375	A	4.5	0.03389	0
22	exm1598210	29838088	A	0	0.375	C	4.5	0.03389	0
23	exm1637023	47774647	A	0	0.375	T	4.5	0.03389	0
23	exm1658571	134711265	T	0	0.375	A	4.5	0.03389	0
1	exm30510	23417738	G	0	0.5	A	4.444	0.03501	0
1	exm151016	222802423	A	0.6667	0	G	4.444	0.03501	NA
2	exm175695	21231446	A	0	0.6667	G	4.444	0.03501	0
2	exm225807	128400622	G	0	0.5	A	4.444	0.03501	0
6	exm533604	31938727	A	0.1667	1	G	4.444	0.03501	0
6	exm552245	46521532	G	0.6667	0	A	4.444	0.03501	NA
6	exm2243454	161132151	A	1	0.1667	C	4.444	0.03501	NA
8	exm2162906	12879443	C	0.1667	1	G	4.444	0.03501	0
10	exm829267	70441172	G	0.6667	0	A	4.444	0.03501	NA
10	exm856703	115389508	C	0.6667	0	G	4.444	0.03501	NA
12	exm2267381	92117210	G	0.6667	0	A	4.444	0.03501	NA
12	exm1027339	95879687	A	1	0.1667	G	4.444	0.03501	NA
14	exm1093791	24792132	G	0.5	0	A	4.444	0.03501	NA
14	exm-rs4982029	33476266	G	0.6667	0	A	4.444	0.03501	NA
15	exm1144093	29561678	C	0	0.5	G	4.444	0.03501	0
19	exm2276586	2408368	C	0	0.6667	A	4.444	0.03501	0
19	exm1455250	35622362	G	0	0.6667	A	4.444	0.03501	0
19	exm1472950	42794554	G	0.5	0	A	4.444	0.03501	NA
19	exm1510327	56369189	A	0.1667	1	G	4.444	0.03501	0
20	exm1528423	20340855	G	0.6667	0	A	4.444	0.03501	NA
21	exm1565438	32253629	G	0.6667	0	A	4.444	0.03501	NA
23	exm2210084	29938193	G	0.6667	0	A	4.444	0.03501	NA
1	exm106562	155257646	A	0.125	0.6667	G	4.381	0.03633	0.07143
2	exm198090	65299951	A	0.6667	0.125	G	4.381	0.03633	14
2	exm220979	112722854	A	0.125	0.6667	G	4.381	0.03633	0.07143
3	exm364319	170201265	G	0.125	0.6667	A	4.381	0.03633	0.07143
5	exm452829	41172449	G	0.6667	0.125	A	4.381	0.03633	14
5	exm467667	94853016	G	0.125	0.6667	A	4.381	0.03633	0.07143
5	exm490757	141307833	G	0.125	0.6667	A	4.381	0.03633	0.07143
6	exm551029	44137700	G	0.125	0.6667	A	4.381	0.03633	0.07143
8	exm682608	11640722	A	0.6667	0.125	G	4.381	0.03633	14
10	exm848479	101567212	C	0.125	0.6667	A	4.381	0.03633	0.07143
11	exm955373	111747587	G	0.125	0.6667	A	4.381	0.03633	0.07143
11	exm957521	116633322	A	0.6667	0.125	G	4.381	0.03633	14
15	exm1148850	40659770	A	0.125	0.6667	G	4.381	0.03633	0.07143
15	exm1173888	72040928	G	0.6667	0.125	A	4.381	0.03633	14
16	exm1199849	921179	G	0.125	0.6667	A	4.381	0.03633	0.07143
16	exm1224271	21098184	A	0.6667	0.125	G	4.381	0.03633	14
16	exm1224503	21212726	A	0.125	0.6667	G	4.381	0.03633	0.07143
17	exm1329522	42979917	A	0.125	0.6667	C	4.381	0.03633	0.07143
20	exm1532786	31024260	A	0.125	0.6667	G	4.381	0.03633	0.07143
21	exm1575238	45106786	A	0.125	0.6667	C	4.381	0.03633	0.07143
22	exm1606880	38119777	G	0.6667	0.125	A	4.381	0.03633	14
1	exm80265	109716352	G	0.5	0	A	4.364	0.03671	NA
1	exm88946	120056709	G	0.5	0	A	4.364	0.03671	NA
1	exm147677	213251113	A	0	0.5	G	4.364	0.03671	0
1	exm157351	229633970	G	0	0.5	C	4.364	0.03671	0
4	exm2264049	29755511	A	0	0.5	C	4.364	0.03671	0
4	exm2265708	61370159	G	0	0.5	A	4.364	0.03671	0
4	exm438975	188924151	G	0.5	0	A	4.364	0.03671	NA
5	exm2100681	41382447	A	0	0.5	G	4.364	0.03671	0
6	exm554611	51513918	A	0.5	0	C	4.364	0.03671	NA
7	exm2264232	12846898	C	0.5	0	A	4.364	0.03671	NA
8	exm712053	99779588	A	0	0.5	G	4.364	0.03671	0
10	exm862825	125805271	A	0.5	0	G	4.364	0.03671	NA
11	exm904774	47304450	A	0.5	0	G	4.364	0.03671	NA
13	exm1070162	52604324	A	0	0.5	G	4.364	0.03671	0
15	exm1151170	41815530	G	0.5	0	A	4.364	0.03671	NA
15	exm1174352	72455727	A	0	0.5	G	4.364	0.03671	0
15	exm1178867	76019673	G	0.5	0	A	4.364	0.03671	NA
16	exm1204197	2017335	G	0	0.5	A	4.364	0.03671	0
16	exm1205268	2131755	G	0.5	0	A	4.364	0.03671	NA
16	exm1207679	2506800	A	0.5	0	G	4.364	0.03671	NA
17	exm1296260	12655938	G	0.5	0	A	4.364	0.03671	NA
17	exm1906429	79684871	A	0	0.5	T	4.364	0.03671	0
18	exm1376775	13096305	C	0	0.5	G	4.364	0.03671	0
19	exm1428210	11408905	A	0	0.5	C	4.364	0.03671	0
19	exm1501213	53741805	A	0	0.5	G	4.364	0.03671	0
20	exm1533644	31652292	A	0	0.5	G	4.364	0.03671	0
22	exm1607639	38333148	A	0	0.5	C	4.364	0.03671	0
1	exm52574	43919413	G	0.625	0	A	4.286	0.03843	NA
2	exm220657	111806794	C	0.625	0	A	4.286	0.03843	NA
4	exm404638	71554870	A	0.625	0	G	4.286	0.03843	NA
4	exm415826	102751046	G	0.625	0	A	4.286	0.03843	NA
5	exm468152	95746663	A	0.625	0	G	4.286	0.03843	NA
5	exm486827	140579889	A	0.625	0	C	4.286	0.03843	NA
6	exm-rs1810472	33083121	G	0.625	0	A	4.286	0.03843	NA
7	exm671779	150712990	A	0.625	0	C	4.286	0.03843	NA
8	exm-rs2931309	62096568	G	0.625	0	A	4.286	0.03843	NA
9	exm2259153	127218258	G	0.625	0	A	4.286	0.03843	NA
10	exm862160	124596921	G	0.625	0	A	4.286	0.03843	NA
11	exm969502	128839077	G	0.625	0	A	4.286	0.03843	NA
15	exm1171173	66411441	A	0.625	0	G	4.286	0.03843	NA
15	exm1183056	82523207	A	0.625	0	C	4.286	0.03843	NA
16	exm1207604	2495509	C	0.625	0	A	4.286	0.03843	NA
17	exm1337771	49245648	G	0.625	0	A	4.286	0.03843	NA
23	exm1642352	55651001	G	0	0.625	A	4.286	0.03843	0
23	exm1658881	135310786	A	0.625	0	G	4.286	0.03843	NA
1	exm2268861	6550376	A	0.625	0.125	G	4.267	0.03887	11.67
1	exm2263818	26659503	C	0.1667	0.7	A	4.267	0.03887	0.08571
1	exm49240	40773402	A	0.3	0.8333	C	4.267	0.03887	0.08571
1	exm50063	41582667	A	0.125	0.625	G	4.267	0.03887	0.08571
1	exm60180	53569237	G	0.625	0.125	A	4.267	0.03887	11.67
1	exm67467	68171216	G	0.3	0.8333	A	4.267	0.03887	0.08571
1	exm81288	110030311	A	0.625	0.125	C	4.267	0.03887	11.67
1	exm88545	118584562	A	0.8333	0.3	G	4.267	0.03887	11.67
1	exm107927	155921320	A	0.125	0.625	G	4.267	0.03887	0.08571
1	exm118303	161647148	A	0.125	0.625	G	4.267	0.03887	0.08571
1	exm146688	211545955	A	0.125	0.625	G	4.267	0.03887	0.08571
2	exm183520	29296373	A	0.625	0.125	C	4.267	0.03887	11.67
2	exm186124	33812318	A	0.125	0.625	G	4.267	0.03887	0.08571
2	exm227931	131803668	G	0.125	0.625	A	4.267	0.03887	0.08571
2	exm259562	207170298	G	0.625	0.125	A	4.267	0.03887	11.67
2	exm272072	228128568	G	0.625	0.125	A	4.267	0.03887	11.67
2	exm282712	241663404	A	0.125	0.625	G	4.267	0.03887	0.08571
3	exm294364	16327909	G	0.3	0.8333	A	4.267	0.03887	0.08571
3	exm2255979	32481915	A	0.625	0.125	G	4.267	0.03887	11.67
3	exm297607	33166011	A	0.125	0.625	G	4.267	0.03887	0.08571
3	exm324534	54905597	G	0.625	0.125	A	4.267	0.03887	11.67
3	exm357600	148858021	G	0.625	0.125	A	4.267	0.03887	11.67
3	exm2042339	157034929	A	0.125	0.625	G	4.267	0.03887	0.08571
4	exm389448	9922112	G	0.8333	0.3	A	4.267	0.03887	11.67
4	exm405087	72897723	C	0.125	0.625	G	4.267	0.03887	0.08571
4	exm417073	106320250	A	0.625	0.125	C	4.267	0.03887	11.67
4	exm427562	148582152	G	0.3	0.8333	A	4.267	0.03887	0.08571
5	exm455044	54529088	A	0.1667	0.7	C	4.267	0.03887	0.08571
5	exm-rs245201	127169212	G	0.3	0.8333	A	4.267	0.03887	0.08571
6	exm524881	28269416	A	0.625	0.125	C	4.267	0.03887	11.67
6	exm525772	29323905	C	0.3	0.8333	A	4.267	0.03887	0.08571
6	exm-rs2524094	31240041	A	0.1667	0.7	G	4.267	0.03887	0.08571
6	exm547258	42713342	G	0.625	0.125	A	4.267	0.03887	11.67
6	exm550127	43480503	A	0.625	0.125	G	4.267	0.03887	11.67
6	exm551896	44900431	A	0.3	0.8333	G	4.267	0.03887	0.08571
6	exm555612	52546673	A	0.125	0.625	G	4.267	0.03887	0.08571
6	exm566855	90661493	A	0.625	0.125	G	4.267	0.03887	11.67
6	exm576268	126072990	T	0.125	0.625	A	4.267	0.03887	0.08571
6	exm581507	138196029	G	0.625	0.125	A	4.267	0.03887	11.67
6	exm595224	168439381	G	0.125	0.625	A	4.267	0.03887	0.08571
7	exm635314	94180702	G	0.625	0.125	A	4.267	0.03887	11.67
7	exm648130	104751220	G	0.125	0.625	A	4.267	0.03887	0.08571
7	exm651683	115596817	A	0.125	0.625	G	4.267	0.03887	0.08571
7	exm661867	139268734	A	0.625	0.125	C	4.267	0.03887	11.67
8	exm684928	17612134	A	0.125	0.625	C	4.267	0.03887	0.08571
8	exm692174	27516955	A	0.1667	0.7	G	4.267	0.03887	0.08571
8	exm692670	28017947	A	0.625	0.125	G	4.267	0.03887	11.67
8	exm2276035	144687896	G	0.125	0.625	A	4.267	0.03887	0.08571
9	exm758650	88236150	A	0.625	0.125	G	4.267	0.03887	11.67
9	exm773104	115759612	G	0.125	0.625	A	4.267	0.03887	0.08571
9	exm795338	137778370	G	0.3	0.8333	A	4.267	0.03887	0.08571
9	exm796160	138585525	G	0.125	0.625	A	4.267	0.03887	0.08571
10	exm833935	75005894	G	0.625	0.125	A	4.267	0.03887	11.67
10	exm847446	99995805	A	0.125	0.625	G	4.267	0.03887	0.08571
11	exm901286	43419566	A	0.125	0.625	G	4.267	0.03887	0.08571
11	exm934537	67812425	G	0.625	0.125	A	4.267	0.03887	11.67
12	exm973250	772619	G	0.125	0.625	A	4.267	0.03887	0.08571
12	exm991937	29669394	G	0.3	0.8333	A	4.267	0.03887	0.08571
12	exm992757	31446744	A	0.1667	0.7	G	4.267	0.03887	0.08571
12	exm1031807	104388252	A	0.125	0.625	G	4.267	0.03887	0.08571
13	exm1061564	32776604	G	0.625	0.125	A	4.267	0.03887	11.67
13	exm1072688	76414241	A	0.625	0.125	G	4.267	0.03887	11.67
14	exm1117006	77294729	A	0.625	0.125	G	4.267	0.03887	11.67
14	exm1127266	100992343	C	0.625	0.125	A	4.267	0.03887	11.67
14	exm1129960	103941392	A	0.3	0.8333	G	4.267	0.03887	0.08571
15	exm1825714	25947187	A	0.125	0.625	G	4.267	0.03887	0.08571
15	exm1157040	44085781	A	0.125	0.625	G	4.267	0.03887	0.08571
15	exm1167692	63128231	C	0.625	0.125	A	4.267	0.03887	11.67
15	exm1190456	91449237	G	0.125	0.625	A	4.267	0.03887	0.08571
16	exm1198742	781623	G	0.3	0.8333	A	4.267	0.03887	0.08571
16	exm1201556	1400999	G	0.125	0.625	A	4.267	0.03887	0.08571
16	exm1248533	67289025	A	0.125	0.625	G	4.267	0.03887	0.08571
16	exm1249115	67469608	A	0.125	0.625	G	4.267	0.03887	0.08571
17	exm1288877	7646363	G	0.3	0.8333	A	4.267	0.03887	0.08571
17	exm1319099	38857446	C	0.125	0.625	A	4.267	0.03887	0.08571
17	exm1359880	76120637	A	0.625	0.125	G	4.267	0.03887	11.67
17	exm1364229	78306280	A	0.1667	0.7	G	4.267	0.03887	0.08571
18	exm1386589	47421325	G	0.625	0.125	A	4.267	0.03887	11.67
19	exm1403042	2138704	A	0.3	0.8333	G	4.267	0.03887	0.08571
19	exm2275030	9361722	G	0.1667	0.7	A	4.267	0.03887	0.08571
19	exm1921718	11917594	G	0.625	0.125	A	4.267	0.03887	11.67
19	exm1440917	17108136	A	0.125	0.625	G	4.267	0.03887	0.08571
19	exm1443419	17895546	G	0.1667	0.7	A	4.267	0.03887	0.08571
19	exm1488346	49335923	G	0.625	0.125	A	4.267	0.03887	11.67
19	exm1511876	57088587	A	0.625	0.125	G	4.267	0.03887	11.67
20	exm1526698	17475523	C	0.125	0.625	A	4.267	0.03887	0.08571
20	exm2276711	31609100	A	0.125	0.625	G	4.267	0.03887	0.08571
20	exm1535619	33370005	G	0.625	0.125	A	4.267	0.03887	11.67
20	exm1559286	62187126	A	0.3	0.8333	G	4.267	0.03887	0.08571
21	exm1570414	39671449	G	0.1667	0.7	A	4.267	0.03887	0.08571
21	exm1570745	40571163	A	0.3	0.8333	G	4.267	0.03887	0.08571
22	exm1595181	25282584	A	0.3	0.8333	C	4.267	0.03887	0.08571
22	exm1601427	31924729	A	0.625	0.125	G	4.267	0.03887	11.67
22	exm2014619	43524587	A	0.625	0.125	G	4.267	0.03887	11.67
22	exm1620058	50313465	A	0.3	0.8333	C	4.267	0.03887	0.08571
23	exm1626577	3240089	G	0.3	0.8333	A	4.267	0.03887	0.08571
23	exm1627678	9864551	A	0.8333	0.3	G	4.267	0.03887	11.67
23	exm1639027	49104722	G	0.125	0.625	A	4.267	0.03887	0.08571
23	exm1649355	100297250	G	0.125	0.625	A	4.267	0.03887	0.08571
1	exm27154	20975603	G	0.6	0.125	A	4.219	0.03996	10.5
1	exm67196	67581127	A	0.6	0.125	G	4.219	0.03996	10.5
1	exm71192	85279851	G	0.125	0.6	A	4.219	0.03996	0.09524
1	exm115126	160012023	C	0.125	0.6	A	4.219	0.03996	0.09524
1	exm2250085	161519554	G	0.6	0.125	A	4.219	0.03996	10.5
1	exm134316	197112078	A	0.6	0.125	G	4.219	0.03996	10.5
2	exm185580	32889409	G	0.6	0.125	A	4.219	0.03996	10.5
2	exm266794	219855573	A	0.6	0.125	G	4.219	0.03996	10.5
3	exm285519	403395	A	0.125	0.6	C	4.219	0.03996	0.09524
3	exm300980	38565410	G	0.6	0.125	A	4.219	0.03996	10.5
3	exm-rs10934853	128038373	C	0.125	0.6	A	4.219	0.03996	0.09524
3	exm377684	197427706	G	0.6	0.125	A	4.219	0.03996	10.5
4	exm380218	996535	G	0.6	0.125	A	4.219	0.03996	10.5
4	exm2075139	48027129	A	0.6	0.125	G	4.219	0.03996	10.5
4	exm429153	153897516	A	0.125	0.6	G	4.219	0.03996	0.09524
5	exm452275	40843524	A	0.125	0.6	G	4.219	0.03996	0.09524
5	exm-rs2637496	124743267	A	0.125	0.6	G	4.219	0.03996	0.09524
5	exm476519	131545995	G	0.125	0.6	A	4.219	0.03996	0.09524
5	exm501670	167689076	A	0.125	0.6	C	4.219	0.03996	0.09524
6	exm519411	21065449	A	0.6	0.125	G	4.219	0.03996	10.5
6	exm524322	27879289	G	0.125	0.6	A	4.219	0.03996	0.09524
6	exm564619	87971491	C	0.6	0.125	A	4.219	0.03996	10.5
6	exm582881	142738443	G	0.6	0.125	A	4.219	0.03996	10.5
7	exm607081	16901685	A	0.6	0.125	G	4.219	0.03996	10.5
7	exm638941	99474016	A	0.6	0.125	G	4.219	0.03996	10.5
7	exm654968	127222625	G	0.6	0.125	A	4.219	0.03996	10.5
8	exm730655	145111924	G	0.6	0.125	A	4.219	0.03996	10.5
9	exm735369	841866	G	0.6	0.125	A	4.219	0.03996	10.5
10	exm2259566	21455373	G	0.6	0.125	A	4.219	0.03996	10.5
10	exm816775	28101490	A	0.125	0.6	G	4.219	0.03996	0.09524
10	exm859261	119798924	C	0.6	0.125	A	4.219	0.03996	10.5
10	exm868338	135142375	G	0.125	0.6	A	4.219	0.03996	0.09524
11	exm957700	116661665	A	0.6	0.125	G	4.219	0.03996	10.5
12	exm1779822	56994493	G	0.6	0.125	A	4.219	0.03996	10.5
12	exm1050553	125811215	G	0.6	0.125	A	4.219	0.03996	10.5
12	exm2264503	130845202	C	0.6	0.125	A	4.219	0.03996	10.5
13	exm1073237	77751965	G	0.6	0.125	A	4.219	0.03996	10.5
14	exm1108058	65041262	G	0.6	0.125	A	4.219	0.03996	10.5
14	exm1120623	91007828	G	0.6	0.125	A	4.219	0.03996	10.5
15	exm1144032	29418520	A	0.125	0.6	G	4.219	0.03996	0.09524
15	exm1184488	85191826	G	0.6	0.125	A	4.219	0.03996	10.5
16	exm1236081	31228347	A	0.125	0.6	C	4.219	0.03996	0.09524
16	exm1248142	67234599	G	0.6	0.125	A	4.219	0.03996	10.5
17	exm1287328	7329914	G	0.6	0.125	A	4.219	0.03996	10.5
17	exm1331856	45234484	G	0.6	0.125	A	4.219	0.03996	10.5
17	exm1343792	61417642	A	0.6	0.125	T	4.219	0.03996	10.5
18	exm1389597	57103358	A	0.125	0.6	G	4.219	0.03996	0.09524
19	exm1404517	2769000	C	0.125	0.6	G	4.219	0.03996	0.09524
19	exm1427443	11221357	G	0.125	0.6	A	4.219	0.03996	0.09524
19	exm1462462	38897548	A	0.6	0.125	C	4.219	0.03996	10.5
20	exm1527506	18424040	A	0.125	0.6	G	4.219	0.03996	0.09524
20	exm1531988	30496398	G	0.125	0.6	A	4.219	0.03996	0.09524
22	exm1600473	31331293	G	0.125	0.6	A	4.219	0.03996	0.09524
23	exm1655511	119504584	A	0.6	0.125	G	4.219	0.03996	10.5
1	exm1957373	983040	A	0.6	0	G	4.2	0.04042	NA
1	exm13073	10397567	G	0.5	0	A	4.2	0.04042	NA
1	exm51025	43218013	G	0.5	0	A	4.2	0.04042	NA
1	exm111284	157062575	G	0.5	0	A	4.2	0.04042	NA
2	exm239626	169733775	C	0.5	0	A	4.2	0.04042	NA
2	exm244119	178096675	A	0.6	0	G	4.2	0.04042	NA
2	exm246527	179438713	G	0.5	0	A	4.2	0.04042	NA
2	exm-rs1052483	219934348	A	0.5	0	C	4.2	0.04042	NA
2	exm270320	222433475	C	0.5	0	G	4.2	0.04042	NA
3	exm327958	64507926	A	0	0.5	G	4.2	0.04042	0
3	exm328285	65342433	C	0.5	0	A	4.2	0.04042	NA
3	exm332404	97744411	A	0	0.5	G	4.2	0.04042	0
3	exm348130	128181827	A	0	0.5	G	4.2	0.04042	0
3	exm361338	158364654	G	0.6	0	A	4.2	0.04042	NA
3	exm377133	196675397	A	0	0.5	G	4.2	0.04042	0
4	exm385909	5758066	A	0	0.5	G	4.2	0.04042	0
4	exm2269826	117800441	G	0	0.5	A	4.2	0.04042	0
4	exm421222	120085477	A	0.5	0	G	4.2	0.04042	NA
5	exm454953	54442491	T	0.5	0	A	4.2	0.04042	NA
5	exm2242272	176638692	G	0	0.6	A	4.2	0.04042	0
6	exm523248	26505297	G	0.5	0	A	4.2	0.04042	NA
6	exm2119513	27879190	A	0.5	0	G	4.2	0.04042	NA
6	exm563877	84884619	G	0.5	0	A	4.2	0.04042	NA
6	exm566254	90433299	G	0.5	0	A	4.2	0.04042	NA
6	exm592887	160969546	G	0.5	0	A	4.2	0.04042	NA
7	exm669800	149505575	A	0	0.5	C	4.2	0.04042	0
8	exm679901	7308674	G	0.6	0	A	4.2	0.04042	NA
8	exm706549	75928928	C	0.6	0	A	4.2	0.04042	NA
9	exm749020	35660901	G	0.5	0	A	4.2	0.04042	NA
10	exm819205	34688273	G	0.5	0	C	4.2	0.04042	NA
10	exm826493	61414176	G	0.5	0	A	4.2	0.04042	NA
11	exm922107	64031030	A	0.5	0	G	4.2	0.04042	NA
12	exm986295	13208841	G	0.5	0	C	4.2	0.04042	NA
12	exm993629	32993981	A	0	0.5	G	4.2	0.04042	0
12	exm1778271	54805743	G	0.5	0	A	4.2	0.04042	NA
12	exm1011545	56221752	G	0.5	0	A	4.2	0.04042	NA
12	exm1020847	69964199	G	0	0.5	A	4.2	0.04042	0
12	exm2264498	86716229	C	0.6	0	A	4.2	0.04042	NA
13	exm1068083	47409700	A	0.6	0	G	4.2	0.04042	NA
14	exm1088580	23072654	A	0.6	0	G	4.2	0.04042	NA
14	exm1094616	25076402	A	0	0.5	C	4.2	0.04042	0
14	exm1096097	33201700	A	0.6	0	G	4.2	0.04042	NA
14	exm1111968	71485769	A	0	0.5	G	4.2	0.04042	0
15	exm1150311	41229049	C	0.5	0	G	4.2	0.04042	NA
15	exm1150993	41797721	C	0	0.5	A	4.2	0.04042	0
15	exm1151152	41814409	G	0.5	0	A	4.2	0.04042	NA
15	exm1160732	50331013	G	0.6	0	A	4.2	0.04042	NA
15	exm1172631	68628163	G	0.6	0	A	4.2	0.04042	NA
15	exm1184941	85403104	G	0.5	0	A	4.2	0.04042	NA
16	exm1272761	90097860	A	0.6	0	G	4.2	0.04042	NA
17	exm1327636	42152128	G	0.5	0	A	4.2	0.04042	NA
17	exm1339643	56327915	G	0	0.5	A	4.2	0.04042	0
17	exm1354815	73569666	A	0.5	0	G	4.2	0.04042	NA
19	exm1460747	38055730	A	0	0.5	G	4.2	0.04042	0
19	exm1476720	44352389	A	0.5	0	T	4.2	0.04042	NA
19	exm1477733	44680844	G	0.5	0	A	4.2	0.04042	NA
19	exm1508764	55870404	A	0	0.5	G	4.2	0.04042	0
20	exm1530943	25484623	G	0.6	0	A	4.2	0.04042	NA
20	exm1539639	36560124	A	0	0.5	G	4.2	0.04042	0
23	exm1666367	153692374	A	0	0.5	G	4.2	0.04042	0
1	exm6847	3410410	A	0	0.4	G	4.114	0.04252	0
1	exm9484	6525565	A	0.4	0	G	4.114	0.04252	NA
1	exm10224	6694099	C	0	0.4	A	4.114	0.04252	0
1	exm28515	22142456	A	0	0.4	G	4.114	0.04252	0
1	exm42872	35223223	A	0.4	0	G	4.114	0.04252	NA
1	exm45429	36926868	C	0	0.4	G	4.114	0.04252	0
1	exm53360	44447579	A	0	0.4	G	4.114	0.04252	0
1	exm75593	93704941	A	0	0.4	G	4.114	0.04252	0
1	exm76736	95330373	G	0.4	0	A	4.114	0.04252	NA
1	exm77843	100606444	A	0	0.4	C	4.114	0.04252	0
1	exm78807	103573683	A	0	0.4	T	4.114	0.04252	0
1	exm91861	145608122	A	0.4	0	C	4.114	0.04252	NA
1	exm118508	161723013	T	0	0.4	A	4.114	0.04252	0
1	exm127544	179851998	G	0.4	0	A	4.114	0.04252	NA
1	exm133483	196711098	A	0	0.4	G	4.114	0.04252	0
1	exm2259928	199997778	A	0	0.4	G	4.114	0.04252	0
1	exm152232	224468857	A	0	0.4	C	4.114	0.04252	0
1	exm157841	230459181	G	0.4	0	A	4.114	0.04252	NA
1	exm162568	237620034	A	0	0.4	G	4.114	0.04252	0
1	exm169085	249150038	A	0	0.4	G	4.114	0.04252	0
2	exm173608	15415867	A	0	0.4	C	4.114	0.04252	0
2	exm173813	15614226	A	0	0.4	G	4.114	0.04252	0
2	exm184287	31401419	C	0	0.4	G	4.114	0.04252	0
2	exm197449	63821685	G	0.4	0	A	4.114	0.04252	NA
2	exm205500	75105840	A	0	0.4	G	4.114	0.04252	0
2	exm246737	179446666	A	0	0.4	G	4.114	0.04252	0
2	exm248731	179605380	T	0	0.4	A	4.114	0.04252	0
2	exm254425	196892701	G	0.4	0	A	4.114	0.04252	NA
2	exm275793	233537125	G	0	0.4	A	4.114	0.04252	0
2	exm278128	235950944	A	0	0.4	G	4.114	0.04252	0
2	exm283844	242128153	A	0	0.4	G	4.114	0.04252	0
3	exm302272	39225585	A	0	0.4	G	4.114	0.04252	0
3	exm2052390	44943399	A	0	0.4	C	4.114	0.04252	0
3	exm311160	48463832	A	0	0.4	C	4.114	0.04252	0
3	exm318733	51429787	C	0	0.4	A	4.114	0.04252	0
3	exm331248	81586077	G	0.4	0	A	4.114	0.04252	NA
3	exm333915	100328764	A	0	0.4	C	4.114	0.04252	0
3	exm341230	120998785	A	0	0.4	G	4.114	0.04252	0
3	exm350045	130122493	A	0.4	0	G	4.114	0.04252	NA
3	exm352608	134084660	G	0	0.4	C	4.114	0.04252	0
3	exm359220	151155603	C	0	0.4	A	4.114	0.04252	0
3	exm361859	160129834	A	0	0.4	G	4.114	0.04252	0
3	exm369177	184071510	A	0	0.4	G	4.114	0.04252	0
3	exm372055	188592226	A	0	0.4	G	4.114	0.04252	0
3	exm377934	197665522	G	0	0.4	A	4.114	0.04252	0
4	exm394610	38774957	A	0	0.4	G	4.114	0.04252	0
4	exm437156	186320890	A	0	0.4	G	4.114	0.04252	0
5	exm443004	5318271	G	0	0.4	A	4.114	0.04252	0
5	exm458456	66479256	A	0	0.4	G	4.114	0.04252	0
5	exm460164	71615996	A	0	0.4	G	4.114	0.04252	0
5	exm466663	90021438	G	0	0.4	A	4.114	0.04252	0
5	exm471197	112179153	C	0	0.4	G	4.114	0.04252	0
5	exm2083973	112179333	G	0	0.4	A	4.114	0.04252	0
5	exm478203	133644012	A	0	0.4	G	4.114	0.04252	0
5	exm482691	140012304	A	0	0.4	G	4.114	0.04252	0
5	exm2090053	140953385	A	0	0.4	G	4.114	0.04252	0
5	exm501956	167929035	A	0.4	0	G	4.114	0.04252	NA
5	exm2098037	180582629	G	0	0.4	A	4.114	0.04252	0
6	exm2257724	29455032	G	0.4	0	A	4.114	0.04252	NA
6	exm532413	31747216	A	0.4	0	G	4.114	0.04252	NA
6	exm539282	33638335	A	0.4	0	G	4.114	0.04252	NA
6	exm539667	33690941	G	0.4	0	C	4.114	0.04252	NA
6	exm543894	38805727	A	0	0.4	G	4.114	0.04252	0
6	exm545598	41166155	A	0.4	0	G	4.114	0.04252	NA
6	exm561006	74473330	A	0	0.4	C	4.114	0.04252	0
6	exm577848	130164689	T	0	0.4	A	4.114	0.04252	0
6	exm580002	134583213	A	0	0.4	G	4.114	0.04252	0
7	exm599959	2581447	A	0.4	0	G	4.114	0.04252	NA
7	exm651179	112099020	G	0.4	0	A	4.114	0.04252	NA
7	exm658236	131099419	A	0	0.4	T	4.114	0.04252	0
7	exm665778	142919995	C	0.4	0	G	4.114	0.04252	NA
8	exm684753	17513514	A	0.4	0	G	4.114	0.04252	NA
8	exm690320	24365003	A	0	0.4	G	4.114	0.04252	0
8	exm691599	27288514	C	0.4	0	A	4.114	0.04252	NA
8	exm693124	28669897	C	0.4	0	A	4.114	0.04252	NA
8	exm694340	30948045	A	0	0.4	G	4.114	0.04252	0
8	exm695844	37730200	G	0.4	0	A	4.114	0.04252	NA
8	exm-rs7009183	96731898	G	0	0.4	A	4.114	0.04252	0
8	exm2161624	119945473	G	0.4	0	C	4.114	0.04252	NA
8	exm2266692	126539885	A	0	0.4	G	4.114	0.04252	0
8	exm727817	144808993	G	0	0.4	A	4.114	0.04252	0
9	exm-rs10869758	78965376	A	0	0.4	G	4.114	0.04252	0
9	exm762081	95772666	C	0	0.4	A	4.114	0.04252	0
9	exm2247640	131784657	G	0	0.4	A	4.114	0.04252	0
9	exm802553	140127546	C	0	0.4	G	4.114	0.04252	0
10	exm808776	7786103	A	0	0.4	C	4.114	0.04252	0
10	exm812756	17646017	G	0.4	0	A	4.114	0.04252	NA
10	exm818375	32128611	A	0	0.4	G	4.114	0.04252	0
10	exm830440	71266697	A	0	0.4	G	4.114	0.04252	0
10	exm837843	82369226	A	0	0.4	G	4.114	0.04252	0
10	exm2249403	85902491	A	0	0.4	G	4.114	0.04252	0
10	exm839773	89487100	A	0	0.4	G	4.114	0.04252	0
10	exm1668531	102055890	C	0	0.4	A	4.114	0.04252	0
11	exm1712590	48266736	C	0	0.4	G	4.114	0.04252	0
11	exm915526	60889290	G	0.4	0	A	4.114	0.04252	NA
11	exm928494	65649774	A	0	0.4	G	4.114	0.04252	0
11	exm1732888	68171166	A	0.4	0	G	4.114	0.04252	NA
11	exm945053	82644904	A	0	0.4	G	4.114	0.04252	0
11	exm969005	126278004	A	0	0.4	G	4.114	0.04252	0
12	exm974189	1995403	A	0	0.4	G	4.114	0.04252	0
12	exm979911	7170336	A	0	0.4	G	4.114	0.04252	0
12	exm1000943	49993633	G	0	0.4	C	4.114	0.04252	0
12	exm1018473	62929382	G	0	0.4	A	4.114	0.04252	0
12	exm1038288	112608227	A	0	0.4	G	4.114	0.04252	0
12	exm1039452	113587667	A	0	0.4	G	4.114	0.04252	0
12	exm1757104	123067531	G	0.4	0	A	4.114	0.04252	NA
13	exm1060638	30096460	A	0.4	0	G	4.114	0.04252	NA
13	exm2276296	52602998	A	0	0.4	G	4.114	0.04252	0
13	exm-rs9600079	73728139	A	0	0.4	C	4.114	0.04252	0
14	exm2251834	53023607	G	0	0.4	A	4.114	0.04252	0
14	exm1124337	94933588	A	0	0.4	C	4.114	0.04252	0
14	exm-rs3825569	101350298	A	0.4	0	G	4.114	0.04252	NA
15	exm2223105	28491962	G	0.4	0	A	4.114	0.04252	NA
15	exm1152975	42264568	A	0	0.4	G	4.114	0.04252	0
15	exm1165559	59172276	A	0.4	0	T	4.114	0.04252	NA
15	exm1179440	77329474	A	0	0.4	G	4.114	0.04252	0
16	exm1195196	135523	A	0.4	0	G	4.114	0.04252	NA
16	exm1201901	1493857	A	0.4	0	G	4.114	0.04252	NA
16	exm1202450	1561126	A	0.4	0	G	4.114	0.04252	NA
16	exm1223541	20810665	G	0	0.4	A	4.114	0.04252	0
16	exm1853398	27713013	A	0	0.4	C	4.114	0.04252	0
16	exm2252647	58757683	A	0	0.4	G	4.114	0.04252	0
16	exm1248935	67380202	A	0	0.4	G	4.114	0.04252	0
16	exm1260706	78064542	A	0	0.4	G	4.114	0.04252	0
16	exm1270856	89645374	C	0	0.4	A	4.114	0.04252	0
17	exm1294541	10404966	A	0	0.4	G	4.114	0.04252	0
17	exm2225819	17715971	C	0	0.4	G	4.114	0.04252	0
17	exm1324254	40451799	A	0.4	0	G	4.114	0.04252	NA
17	exm1327915	42232769	A	0.4	0	G	4.114	0.04252	NA
17	exm2274960	51901676	A	0.4	0	G	4.114	0.04252	NA
17	exm1347757	65734410	G	0	0.4	A	4.114	0.04252	0
17	exm1366662	79427389	G	0	0.4	A	4.114	0.04252	0
17	exm2253300	79914920	A	0	0.4	G	4.114	0.04252	0
17	exm1369858	80274822	G	0	0.4	A	4.114	0.04252	0
18	exm1375559	10704637	A	0	0.4	G	4.114	0.04252	0
18	exm1380817	28968862	G	0	0.4	A	4.114	0.04252	0
18	exm1383203	33780136	G	0.4	0	A	4.114	0.04252	NA
18	exm1384784	43534944	G	0	0.4	A	4.114	0.04252	0
18	exm1385935	45567029	A	0	0.4	C	4.114	0.04252	0
19	exm1400477	1398782	G	0	0.4	A	4.114	0.04252	0
19	exm1408687	4298223	A	0	0.4	G	4.114	0.04252	0
19	exm1956314	7706658	A	0	0.4	G	4.114	0.04252	0
19	exm1418894	8402680	G	0.4	0	A	4.114	0.04252	NA
19	exm1437408	15471788	A	0	0.4	C	4.114	0.04252	0
19	exm1452122	32844034	A	0.4	0	G	4.114	0.04252	NA
19	exm1470713	41754478	A	0	0.4	G	4.114	0.04252	0
19	exm1478073	44831658	A	0	0.4	C	4.114	0.04252	0
19	exm1478570	45016950	A	0.4	0	G	4.114	0.04252	NA
19	exm1481822	46281386	G	0.4	0	A	4.114	0.04252	NA
19	exm1483108	46973026	C	0.4	0	A	4.114	0.04252	NA
19	exm1500861	53612490	A	0.4	0	G	4.114	0.04252	NA
19	exm1952379	56569673	A	0	0.4	G	4.114	0.04252	0
20	exm1518628	1099523	C	0.4	0	A	4.114	0.04252	NA
20	exm1518759	1224774	C	0.4	0	A	4.114	0.04252	NA
20	exm1522271	3674261	A	0	0.4	G	4.114	0.04252	0
20	exm1523535	4843508	G	0	0.4	A	4.114	0.04252	0
20	exm1541424	39831546	G	0.4	0	A	4.114	0.04252	NA
20	exm1543622	43378770	G	0.4	0	A	4.114	0.04252	NA
21	exm1563141	19653486	A	0	0.4	G	4.114	0.04252	0
21	exm-rs378108	40469520	A	0	0.4	G	4.114	0.04252	0
22	exm1595945	26286750	A	0	0.4	G	4.114	0.04252	0
22	exm1604295	36684879	A	0	0.4	G	4.114	0.04252	0
22	exm1623497	50966041	G	0.4	0	A	4.114	0.04252	NA
23	exm2208735	1734136	A	0	0.4	C	4.114	0.04252	0
23	exm1629961	17744556	G	0	0.4	A	4.114	0.04252	0
1	exm44589	36550643	A	0.25	0.75	G	4	0.0455	0.1111
1	exm55180	45811663	A	0.5	0	G	4	0.0455	NA
1	exm97296	151638486	G	0.25	0.75	A	4	0.0455	0.1111
1	exm113984	159033443	G	1	0	A	4	0.0455	NA
1	exm120269	167096337	G	0.25	0.75	A	4	0.0455	0.1111
1	exm132310	186316510	A	0	1	G	4	0.0455	0
1	exm134965	198687340	A	0.5	0	T	4	0.0455	NA
1	exm138293	202121815	G	1	0	A	4	0.0455	NA
1	exm147138	212560248	A	0.25	0.75	G	4	0.0455	0.1111
1	exm169097	249150486	A	0	0.5	G	4	0.0455	0
2	exm195083	55544736	A	0.25	0.75	G	4	0.0455	0.1111
2	exm204935	74750341	A	0.25	0.75	C	4	0.0455	0.1111
2	exm217924	103136407	A	0	0.5	G	4	0.0455	0
2	exm274127	231973446	G	1	0	A	4	0.0455	NA
2	exm2012222	241404114	A	0	0.5	G	4	0.0455	0
3	exm2269432	35536237	A	0.25	0.75	G	4	0.0455	0.1111
3	exm306450	45052775	C	0.5	0	G	4	0.0455	NA
3	exm316776	49940238	G	0.5	0	A	4	0.0455	NA
3	exm319222	51812791	A	0	1	G	4	0.0455	0
3	exm327179	62118283	G	0.75	0.25	A	4	0.0455	9
3	exm335111	105258946	A	0.5	0	G	4	0.0455	NA
3	exm360571	155571275	G	0.25	0.75	A	4	0.0455	0.1111
4	exm388160	8218737	G	0.5	0	A	4	0.0455	NA
4	exm395985	40122370	A	0.25	0.75	G	4	0.0455	0.1111
4	exm402451	68925094	A	0	0.5	G	4	0.0455	0
4	exm420736	119204218	G	0.75	0.25	A	4	0.0455	9
4	exm421700	121958524	C	0	0.5	G	4	0.0455	0
4	exm423687	126373318	A	0.25	0.75	G	4	0.0455	0.1111
4	exm2070780	185012425	G	0	0.5	A	4	0.0455	0
5	exm448030	32242175	A	0	0.5	G	4	0.0455	0
5	exm455313	54710038	G	0.25	0.75	A	4	0.0455	0.1111
5	exm2102732	65088405	G	0.25	0.75	A	4	0.0455	0.1111
5	exm469196	99871518	G	0.5	0	A	4	0.0455	NA
6	exm-rs3096702	32192331	G	0.25	0.75	A	4	0.0455	0.1111
6	exm-rs453590	33403422	G	0.25	0.75	A	4	0.0455	0.1111
6	exm543859	38790628	G	0.75	0.25	A	4	0.0455	9
6	exm564483	87967636	A	0	0.5	G	4	0.0455	0
6	exm2108715	111587456	A	0.25	0.75	G	4	0.0455	0.1111
6	exm576250	125621744	G	0.5	0	A	4	0.0455	NA
6	exm-rs3093023	167534290	G	0.5	0	A	4	0.0455	NA
6	exm595914	170033049	C	0.75	0.25	A	4	0.0455	9
7	exm2155828	82585543	C	0	1	G	4	0.0455	0
8	exm2160368	10623344	G	0.25	0.75	A	4	0.0455	0.1111
9	exm748311	35105746	A	0	0.5	G	4	0.0455	0
9	exm2180668	113141665	G	0.25	0.75	A	4	0.0455	0.1111
9	exm802260	140093531	A	0.5	0	G	4	0.0455	NA
10	exm812225	17024509	A	0.25	0.75	G	4	0.0455	0.1111
10	exm812519	17204187	A	0.25	0.75	G	4	0.0455	0.1111
10	exm815518	26409657	A	0.25	0.75	G	4	0.0455	0.1111
11	exm885220	6425014	A	0.25	0.75	G	4	0.0455	0.1111
11	exm892890	16863223	G	0.5	0	A	4	0.0455	NA
11	exm901020	36597480	A	0.25	0.75	G	4	0.0455	0.1111
11	exm911859	57799136	G	0.25	0.75	A	4	0.0455	0.1111
11	exm953650	108129778	C	0.25	0.75	A	4	0.0455	0.1111
12	exm980467	7456988	A	0	1	G	4	0.0455	0
12	exm1028906	100377966	A	0.25	0.75	G	4	0.0455	0.1111
[truncated: 25 more rows]
